# Supplementary material for: Silica-associated proteins from hexactinellid sponges support an alternative evolutionary scenario for biomineralization in Porifera
Source: Nat Commun. 2024 Jan 7;15:181. doi: 10.1038/s41467-023-44226-7 (PMC10772126; doi:10.1038/s41467-023-44226-7)
Supplement: Supplementary file 4 — Supplementary Data 1 [file 41467_2023_44226_MOESM4_ESM.xlsx]

## Sheet: Supplementary Data 1
Supplementary Data 1. Blast results of the search for hexaxilin homologs. Sequence used as a query: Ec_20423 of E. curvistellata. Only hits with a bit score higher than 50 were retained.
Domain	Kingdom	Phylum	Class	Subclass	Order	Species	Data type	Subject (sequence name in the original database)	Length of peptide (aas)	Name in the present study	Protein subtype	Identical matches (%)	Alignment length (sequence overlap)	No. mismatches	No. gap openings	Start of alignment in query	End of alignment in query	Start of alignment in subject	End of alignment in subject	Expect value	Bit score	Remarks	Reference
BACTERIA		Planctomycetes				Planctomycetia bacterium	genome	MBE7455146.1	337	Pb_MBE7455146	Hexaxilin-like	29.431	299	177	12	1	291	1	273	2.11e-22	107	MBL fold metallo-hydrolase	i
		Proteobacteria	Gammaproteobacteria		Xanthomonadales	Pseudoxanthomonas sp. PXM03	genome	WP_192202508.1	418	Psp_WP_192202508	Hexaxilin-like	24.913	289	181	12	35	308	107	374	6.75e-11	75.5	Hypothetical protein	i
						Xanthomonadaceae bacterium	genome	MBL8262704.1	369	Xb_MBL8262704	Hexaxilin-like	25.746	268	184	8	4	265	10	268	2.01e-13	82.4	Hypothetical protein JNM58_09770	i
						Deltaproteobacteria bacterium	genome	MBI5512875.1	231	Db_MBI5512875	Hexaxilin-like	27.843	255	171	7	37	290	97	339	4.78e-18	96.7	MBL fold metallo-hydrolase	i
			Alphaproteobacteria		Rhodospirillales	Rhodospirillales bacterium	genome	MBO6946398.1	399	Rb_MBO6946398	Hexaxilin-like	27.843	255	171	7	37	290	97	339	2.84e-18	96.7	SH3 domain-containing protein	i
		Myxococcota	Myxococcia		Myxococcales	Cystobacter fuscus	genome	WP_002631919.1	239	Cf_WP_002631919	Hexaxilin-like	27.925	265	158	12	33	290	43	281	4.08e-10	73.9	MBL fold metallo-hydrolase	i
						Myxococcaceae bacterium	genome	MBJ6759297.1	223	Mb_MBJ6759297	Hexaxilin-like	25.926	243	152	9	36	270	44	266	9.02e-08	66.6	MBL fold metallo-hydrolase	i
		Chlorobacteria (Chloroflexota)				Chloroflexota bacterium	genome	RLC70622.1	228	Chb_RLC70622	Hexaxilin-like	27.82	266	141	10	38	290	546	773	2.56e-09	72	DNA internalization-related competence protein ComEC/Rec2	i
			Anaerolineae		Anaerolineales	Anaerolineae bacterium	genome	UCC62491.1	232	Ab_UCC62491	Hexaxilin-like	28.782	271	139	11	35	290	530	761	1.56e-08	69.3	DNA internalization-related competence protein ComEC/Rec2	i
		Bacillota	Bacilli		Bacillales	Terribacillus halophilus	genome	WP_093728057.1	253	Th_WP_093728057	Hexaxilin-like	25.342	292	172	11	19	303	20	272	5.54e-07	63.2	ComEC/Rec2 family competence protein	i
		Firmicutes	Clostridia			Clostridia bacterium	genome	MBQ8441061.1	229	Cb_MBQ8441061	Hexaxilin-like	25.67	261	159	11	38	295	24	252	1.21e-06	62	MBL fold metallo-hydrolase	i
	Protista	Choanozoa	Choanoflagellatea			Acanthoeca spectabilis	transcriptome															no hit	b
			Choanoflagellatea			Salpingoeca pyxidium	transcriptome															no hit	b
		Apicomplexa	Conoidasida		Eugregarinorida	Siedleckia nematoides	genome	EP00918_Siedleckia_nematoides_P047660:12-291	280	Sn_P047660	Hexaxilin-like	26.37	292	187	9	37	312	12	291	3.09e-16	87.4	Gene GHVU01104378.1	l
		Cercozoa	Chlorarachniophyceae		Chlorarachniales	Bigelowiella natans	genome	EP00466_Bigelowiella_natans_P018229:21-348	328	Bn_P018229	Hexaxilin-like	25.575	348	226	13	6	340	21	348	7.91e-17	90.9		l
						Amorphochlora amoebiformis	genome	EP00954_Amorphochlora_amoebiformis_P016142:24-107	84	Am_P016142	Hexaxilin-like	32.558	86	48	3	39	116	24	107	0.001	50.6		l
					Gromiida	Gromia sphaerica	genome	EP00479_Gromia_sphaerica_P000591:37-196	160	Gs_P000591	Hexaxilin-like	23.171	164	114	5	99	254	37	196	2.18e-05	53.1		l
		Foraminifera	Globothalamea		Rotaliida	Bolivina argentea	genome	EP01084_Bolivina_argentea_P127808:33-170	138	Ba_P127808	Hexaxilin-like	33.793	145	71	9	164	290	33	170	0.002	50.5		l
							genome	EP01084_Bolivina_argentea_P127807:1-110	110	Ba_P127807	Hexaxilin-like	30.631	111	52	4	53	139	1	110	2.44e-05	51.2		l
							genome	EP01084_Bolivina_argentea_P309493:39-367	329	Ba_P309493	Hexaxilin-like	27.434	339	169	17	36	307	39	367	2.21e-16	89.4		l
							genome	EP01084_Bolivina_argentea_P183613:227-518	292	Ba_P183613	Hexaxilin-like	29.801	302	173	10	29	301	227	518	5.71e-24	111		l
EUKARYOTA	Metazoa	Porifera	Hexactinellida	Hexasterophora	Lyssacinosida	Euplectella curvistellata	genome	MS-3_unmap_(paired)_without_duplicates_contig_20423	359	Ec_20423	Hexaxilin-1	99.721	359	1	0	1	359	3612	2536	0	743		a
						Family: Euplectellidae	genome	MS-3_unmap_(paired)_without_duplicates_contig_35669+56925*	347	Ec_35669	Hexaxilin-2	43.408	311	163	6	36	342	44	345	1.67e-97	281	35669+56925, start of CDS in contig_35669, end of CDS in contig_56925	a
							genome	MS-3_unmap_(paired)_without_duplicates_contig_7726	403	Ec_7726	Hexaxilin-3	41.772	316	174	7	30	342	2012	1086	1.6e-78	264		a
							genome	MS-3_unmap_(paired)_without_duplicates_contig_33816	342	Ec_33816	Hexaxilin-4	42.763	304	164	5	41	342	631	1518	6.99e-78	259		a
							genome	MS-3_unmap_(paired)_without_duplicates_contig_32785	352	Ec_32785	Hexaxilin-5	42.405	316	173	6	32	343	3013	2081	3.38e-75	254		a
							genome	MS-3_unmap_(paired)_without_duplicates_contig_18044	364	Ec_18044	Hexaxilin-6	41.27	315	174	6	35	345	2338	3261	1.02e-74	253		a
							genome	MS-3_unmap_(paired)_without_duplicates_contig_2600	354	Ec_2600	Hexaxilin-7	38.253	332	192	6	30	356	2096	1125	1.53e-71	244		a
							genome	MS-3_unmap_(paired)_without_duplicates_contig_19460	430	Ec_19460	Hexaxilin-8	39.557	316	180	7	32	342	2613	3542	9.34e-69	236		a
						Rossella fibulata	transcriptome	Rossella_fibulata_TRI_1_14_NORM_comp9379_c0_seq2	358	Rf_9379	Hexaxilin-1	72.145	359	99	1	1	359	96	1169	0	521		b
						Family: Rossellidae	transcriptome	Rossella_fibulata_TRI_1_14_NORM_comp7250_c0_seq1	347	Rf_7250	Hexaxilin-2	48.544	309	147	6	35	340	145	1044	7.26e-98	296		b
							transcriptome	Rossella_fibulata_TRI_1_14_NORM_comp113777_c0_seq1	385	Rf_113777	Hexaxilin-3	41.456	316	175	7	30	342	258	1184	1.14e-84	263		b
						Sympagella nux	transcriptome	Sympagella_nux_TRI_1_14_NORM_comp19256_c0_seq3	358	Sn_19256	Hexaxilin-1	73.538	359	94	1	1	359	1238	165	0	541		b
						Family: Rossellidae	transcriptome	Sympagella_nux_TRI_1_14_NORM_comp13413_c0_seq1	358	Sn_13413	Hexaxilin-3	42.089	316	173	7	30	342	184	1110	1.77e-83	265		b
							transcriptome	Sympagella_nux_TRI_1_14_NORM_comp16313_c0_seq1	349	Sn_16313	Hexaxilin-5	41.643	353	182	10	7	343	1125	91	9.93e-80	255		b
							transcriptome	Sympagella_nux_TRI_1_14_NORM_comp3244_c0_seq2	350	Sn_3244	Hexaxilin-7	42.357	314	169	5	30	340	555	1469	3.66e-71	231		b
						Vazella pourtalesii	transcriptome	TRINITY_DN6797_c0_g1_i1	358	Vp_6797	Hexaxilin-1	70.195	359	106	1	1	359	1	358	0	511		c
						Family: Rossellidae	transcriptome	TRINITY_DN11014_c0_g1_i1	342	Vp_11014	Hexaxilin-2	45.307	309	157	6	35	340	40	339	6.44e-94	284		c
							transcriptome	TRINITY_DN15105_c0_g1_i1	340	Vp_15105	Hexaxilin-4	44.371	302	158	5	41	340	43	336	2.28e-86	265		c
							transcriptome	TRINITY_DN14244_c0_g1_i4	360	Vp_14244	Hexaxilin-5b	42.994	314	170	6	27	336	44	352	1.31e-86	266		c
							transcriptome	TRINITY_DN4322_c0_g1_i1	369	Vp_4322	Hexaxilin-8	42.767	318	171	7	31	343	56	367	7.58e-83	257		c
							transcriptome	TRINITY_DN53319_c0_g1_i1	355	Vp_53319	Hexaxilin-6	42.258	310	168	6	35	340	48	350	2.41e-77	242		c
							transcriptome	TRINITY_DN2074_c1_g1_i3	350	Vp_2074	Hexaxilin-5	42.997	307	167	5	32	336	44	344	3.06e-81	252		c
							transcriptome	TRINITY_DN1227_c0_g1_i6	350	Vp_1227	Hexaxilin-7	38.973	331	188	6	32	357	28	349	2.01e-73	232		c
							transcriptome	TRINITY_DN40678_c0_g1_i2	403	Vp_40678	Hexaxilin-like	32.509	283	160	12	36	296	50	323	1.23e-30	120		c
						Oopsacas minuta	genome	KAI6660562.1	360	Om_6660562	Hexaxilin-1	71.901	363	95	4	1	359	1	360	0	547		i
						Family: Leupsacidae	genome	KAI6646802.1	344	Om_6646802	Hexaxilin-2	46.302	311	155	6	35	342	42	343	7e-92	289		i
							genome	KAI6653573.1	340	Om_6653573	Hexaxilin-4	43.75	304	161	5	39	340	41	336	2.34e-82	265		i
							genome	KAI6653548.1	360	Om_6653548	Hexaxilin-5b	42.038	314	173	6	27	336	44	352	1.01e-81	263	CDS: complement(join(JAKMXF010000266:185797..185971,186388..186890,186948..187352))	i
							genome	KAI6650851.1	364	Om_6650851	Hexaxilin-6	42.222	315	171	6	35	345	57	364	1.24e-78	256		i
							genome	KAI6648015.1	368	Om_6648015	Hexaxilin-8	41.925	322	176	7	26	342	50	365	4.44e-77	252		i
							genome	KAI6647203.1	349	Om_6647203	Hexaxilin-5	41.853	313	174	5	32	342	43	349	4.13e-76	249		i
							genome	KAI6650172.1	387	Om_6650172	Hexaxilin-3	41.772	316	174	7	30	342	66	374	5.61e-75	247		i
							genome	KAI6659346.1	345	Om_6659346	Hexaxilin-7	42.453	318	167	7	32	344	23	329	4.11e-74	243		i
					Sceptrulophora	Aphrocallistes vastus	transcriptome	comp34097_c0_seq1	363	Av_34097	Hexaxilin-1	75.549	364	83	3	1	359	1147	59	0	566		d
							transcriptome	comp13851_c0_seq1	323	Av_13851	Hexaxilin-2	44.586	314	159	7	35	342	115	1029	5.23e-93	282		d
							transcriptome	comp11621_c0_seq1	374	Av_11621	Hexaxilin-6	43.344	323	172	6	35	353	972	25	6.15e-86	266		d
							transcriptome	comp35226_c0_seq1	450	Av_35226	Hexaxilin-7	40.171	351	187	7	5	350	1118	120	6.43e-84	264		d
							transcriptome	comp7186_c0_seq1	451	Av_7186	Hexaxilin-like	26.403	303	191	12	42	322	420	1298	1.24e-18	87.8		d
							genome	Avas.s007.g465.i1	465	Av_465	Hexaxilin-1	75.549	364	83	3	1	359	1	1089	0.0	566		m
							genome	Avas.s015.g491.i1	305	Av_491	Hexaxilin-2	44.586	314	159	7	35	342	118	1032	1.01e-93	283		m
							genome	Avas.s006.g800.i1	308	Av_800	Hexaxilin-6	43.81	315	166	6	35	345	199	1122	5.22e-87	266		m
							genome	Avas.s023.g62.i1	345	Av_62	Hexaxilin-5b	40.857	350	184	8	5	336	22	1056	1.47e-86	265		m
							genome	Avas.s007.g866.i1	333	Av_866	Hexaxilin-7	40.171	351	187	7	5	350	316	1314	3.68e-85	264		m
							genome	Avas.s012.g158.i1	303	Av_158	Hexaxilin-3	42.903	310	167	7	36	342	277	1185	6.70e-85	262		m
							genome	Avas.s015.g146.i1	310	Av_146	Hexaxilin-8	42.405	316	171	7	32	342	166	1095	3.96e-84	259		m
							genome	Avas.s015.g463.i1	307	Av_463	Hexaxilin-5	42.812	313	171	5	32	342	124	1044	6.18e-82	253		m
							genome	Avas.s023.g38.i1	335	Av_38	Hexaxilin-4	39.42	345	192	8	3	340	16	1020	1.33e-81	252		m
							genome	Avas.s002.g57.i1	268	Av_57	Hexaxilin-like	30.797	276	165	8	44	301	235	1038	8.49e-32	123		m
							genome	Avas.s002.g58.i1	273	Av_58	Hexaxilin-like	29.93	284	166	11	44	305	235	1053	2.40e-25	105		m
				Amphidiscophora	Amphidiscosida	Hyalonema populiferum	transcriptome	Hyalonema_populiferum_TRI_1_14_NORM_comp13308_c0_seq1	371	Hp_13308	Hexaxilin-1	52.52	377	155	7	1	359	77	1189	1.26e-124	363		b
			Demospongiae	Heteroscleromorpha	Haplosclerida	Amphimedon queenslandica	genome	XP_019857738.1	326	Aq_019857738	Hexaxilin-like	29.368	269	154	11	31	287	14	258	1.55e-16	89.4	uncharacterized protein	i
							genome	XP_019857694.1	346	Aq_019857694	Hexaxilin-like	24.727	275	165	13	35	292	26	275	4.18e-10	70.9	uncharacterized protein	i
						Haliclona amboinensis	transcriptome	c47746_g1_i1_m.22904	337	Ha_47746	Hexaxilin-like	28.302	265	166	8	30	290	52	786	6.65e-20	88.6		f
							transcriptome	c18290_g1_i1_m.3163	367	Ha_18290	Hexaxilin-like	25.362	276	170	10	34	287	67	852	1.25e-12	67.4		f
						Haliclona tubifera	transcriptome															no hit	f
						Petrosia ficiformis	transcriptome															no hit	g
						Xestospongia testudinaria	transcriptome	augustus_masked-XT_scaffold17641-processed-gene-0.4-mRNA-1	356	Xt_17641	Hexaxilin-like	27.143	350	199	18	35	354	67	1038	2.13e-23	99		f
							transcriptome	augustus_masked-XT_scaffold33195-processed-gene-0.0-mRNA-1	342	Xt_33195	Hexaxilin-like	26.807	332	205	17	39	355	79	1005	7.43e-19	85.9		f
					Poecilosclerida	Crella elegans	transcriptome															no hit	g
						Kirpatrickia variolosa	transcriptome	Kirpatrickia_variolosa_TRI_1_14_NORM_comp32633_c0_seq2	366	Kv_32633	Hexaxilin-like	28.819	288	172	11	40	303	1215	379	2.78e-24	104		b
						Latrunculia apicalis	transcriptome	Latrunculia_apicalis_TRI_1_14_NORM_comp28108_c0_seq1	374	La_28108	Hexaxilin-like	27.622	286	169	9	40	296	187	1017	5.26e-22	97.4		b
					Spongillida	Ephydatia muelleri	transcriptome	comp75055_c0_seq1	381	Em_75055	Hexaxilin-like	26.121	379	209	16	10	336	86	1165	8.62e-23	100		f
								EP00731_Ephydatia_muelleri_P012009:28-348	321	Em_P012009	Hexaxilin-like	26.786	336	184	12	39	327	28	348	2.5e-20	99		l
					Scopalinida	Stylissa carteri	transcriptome															no hit	f
					Suberitida	Pseudospongosorites suberitoide	transcriptome															no hit	h
				Keratosa	Dictyoceratida	Ircinia fasciculata	transcriptome															no hit	h
				Verongimorpha	Chondrillida	Chondrilla nucula	transcriptome															no hit	h
			Calcarea	Calcaronea	Leucosolenida	Leucosolenia complicata	transcriptome	lctid77214	460	Lc_77214	Hexaxilin-like	29.714	350	189	13	28	331	220	1236	5.98e-31	123		f
							transcriptome	lctid74201	360	Lc_74201	Hexaxilin-like	25.341	367	211	17	6	340	28	1035	7.79e-22	95.9		f
							transcriptome	lctid38438	478	Lc_38438	Hexaxilin-like	26.87	361	196	14	39	341	151	1203	1.06e-20	94		f
							transcriptome	lctid57626	385	Lc_57626	Hexaxilin-like	25.074	339	195	15	35	340	103	1041	1.13e-20	93.2		f
							transcriptome	lctid69197	408	Lc_69197	Hexaxilin-like	26.332	319	191	13	42	331	175	1086	1.68e-20	92.8		f
						Sycon ciliatum	transcriptome	sctid49039	487	Sc_49039	Hexaxilin-like	28.012	332	194	8	37	330	259	1233	2.37e-26	110		f
							transcriptome	sctid70214	491	Sc_70214	Hexaxilin-like	25.231	325	175	12	40	308	187	1125	7.98e-16	79.3		f
			Homoscleromorpha		Homosclerophorida	Corticium candelabrum	transcriptome															no hit	h
						Oscarella carmela	transcriptome															no hit	f
						Oscarella lobularis	genome															no hit	k
		Cnidaria	Scyphozoa			Periphylla periphylla	transcriptome															no hit	b
						Aurelia sp.	genome	EP00112_Aurelia_sp_Birch-Aquarium-sp1_P006213:16-354	339	Au_P006213	Hexaxilin-like	28.161	348	217	13	33	356	16	354	8.03e-25	111	hypothetical protein: protein_id=Seg1690.1|GoldUCD|D3Y31	l
						Rhopilema esculentum	genome	EP00795_Rhopilema_esculentum_P000726:983-1258	276	Re_P000726	Hexaxilin-like	26.46	291	177	9	24	292	983	1258	4.7e-20	100	gene726-10440_t	l
						Sanderia malayensis	genome	EP00794_Sanderia_malayensis_P007463:1-328	328	Sm_P007463	Hexaxilin-like	26.347	334	221	11	35	349	1	328	1.99e-26	115	gene7463-8286_t	l
		Nemertea	Anopla			Cerebratulus marginatus	transcriptome															no hit	g
			Palaeonemertea			Cephalothrix hongkongiensis	transcriptome															no hit	g
		Annelida	Clitellata			Hormogaster samnitica	transcriptome	Contig_189052_H_samni_prot	102	Hs_189052	Hexaxilin-like	31.313	99	68	0	21	119	12	308	1.63e-15	76.6		g
			Polychaeta			Capitella teleta	genome	ELT89866.1	379	Ct_89866	Hexaxilin-like	24.528	371	214	13	15	339	14	364	3.17e-19	97.4	hypothetical protein CDS: complement(join(KB311138.1:184184..185250,185303..185331,185532..185575))	i
							genome	EP00103_Capitella_teleta_P002903:14-364	351	Ct_P002803	Hexaxilin-like	24.528	371	214	13	15	339	14	364	8.41e-20	97.4		l
					Sipuncula	Sipunculus nudus	transcriptome	contig_49621	155	Sn_49621	Hexaxilin-like	34.821	112	60	4	8	109	117	443	8.42e-14	73.6		g
		Mollusca	Cephalopoda			Octopus vulgaris	transcriptome															no hit	g
			Gastropoda			Lottia gigantea	genome															no hit	j
			Polyplacophora			Chiton olivaceus	transcriptome															no hit	g
		Arthropoda	Arachnida			Metasiro americanus	transcriptome															no hit	g
			Chilopoda			Alipes grandidieri	transcriptome															no hit	g
		Brachiopoda	Lingulata			Lingula anatina	genome	XP_013422193.1	1133	Lan_013422193	Hexaxilin-like	24.251	334	212	14	42	358	672	981	2.41e-11	75.9	uncharacterized protein	i
							genome	EP00104_Lingula_anatina_P037538:672-981	310	Lan_P037538	Hexaxilin-like	24.251	334	212	14	42	358	672	981	6.41e-12	75.9	uncharacterized protein	l
		Chordata	Appendicularia			Oikopleura dioica	genome	CBY31444.1	421	Od_31444	Hexaxilin-like	22.414	348	199	12	36	331	20	348	1.55e-08	66.2	unnamed protein product complement(join(FN654303.1:89524..89808,89852..89958,90005..90337,90399..90697,90807..90884,90923..91086))	i
References
a: https://repository.lib.tottori-u.ac.jp/records/7586
b: https://doi.org/10.6084/m9.figshare.1334306
c: https://doi.org/10.6084/m9.figshare.23799351
d: https://doi.org/10.7939/R3S000
e: https://www.ncbi.nlm.nih.gov/genome/?term=Amphimedon+queenslandica
f: http://compagen.unit.oist.jp/datasets.html
g: https://dataverse.harvard.edu/dataset.xhtml?persistentId=doi:10.7910/DVN/25071
h: https://dataverse.harvard.edu/dataset.xhtml?persistentId=doi:10.7910/DVN/24737
i: result from blastp with non-redundant protein sequences as database at NCBI site (https://blast.ncbi.nlm.nih.gov/Blast.cgi?PROGRAM=blastp&PAGE_TYPE=BlastSearch&LINK_LOC=blasthome)
j: https://www.ncbi.nlm.nih.gov/genome/15113?genome_assembly_id=45141
k: https://www.ncbi.nlm.nih.gov/assembly/GCA_947507565.1
l: result from blastp at EukProt database (https://evocellbio.com/SAGdb/EukProt/)
m: https://zenodo.org/record/7970685
*marged with contig_56925
