# Supplementary material for: Silica-associated proteins from hexactinellid sponges support an alternative evolutionary scenario for biomineralization in Porifera
Source: Nat Commun. 2024 Jan 7;15:181. doi: 10.1038/s41467-023-44226-7 (PMC10772126; doi:10.1038/s41467-023-44226-7)
Supplement: Supplementary file 5 — Supplementary Data 2 [file 41467_2023_44226_MOESM5_ESM.xlsx]

## Sheet: Supplementary Data 2
Supplementary Data 2. Foldseek results of the search for hexaxilin homologs. Query: 3D secondary structure of Hexaxilin 1 of E. curvistellata (Ec_20423) inferred with Alphafold2.
Target	Description	Scientific Name	Probability	Sequence Id	E-Value	Score	Query Position	Target Position
AF-R7TFP3-F1-model_v4	Uncharacterized protein	Capitella teleta	1.00	21.3	9.94e-22	620	1-356 (359)	1-376 (379)
AF-A0A850A384-F1-model_v4	MBL fold metallo-hydrolase	Phycisphaerae bacterium	1.00	23.6	4.78e-20	567	1-354 (359)	1-328 (337)
AF-A0A3D0CCT7-F1-model_v4	Lactamase_B domain-containing protein	Colwellia sp.	1.00	22.9	1.12e-18	526	37-354 (359)	92-391 (397)
AF-A0A0S2E4D8-F1-model_v4	Uncharacterized protein	Lysobacter antibioticus	1.00	19.2	1.42e-18	521	1-354 (359)	26-383 (389)
AF-A0A7V8F4J3-F1-model_v4	Uncharacterized protein	Luteibacter sp.	1.00	19.1	8.51e-18	511	1-357 (359)	1-360 (365)
AF-A0A2J0T2B2-F1-model_v4	Uncharacterized protein	Stenotrophomonas maltophilia	1.00	19.9	1.60e-18	505	1-356 (359)	2-344 (347)
AF-A0A2T4VG30-F1-model_v4	Uncharacterized protein	Vitiosangium sp. GDMCC 1.1324	1.00	18.7	5.73e-17	488	40-355 (359)	2-312 (320)
AF-M9M5E4-F1-model_v4	Predicted hydrolase	Paenibacillus popilliae ATCC 14706	1.00	18.4	5.73e-17	482	1-354 (359)	1-281 (283)
AF-A0A0K2WA45-F1-model_v4	Metallo-beta-lactamase domain protein	Aneurinibacillus migulanus	1.00	19.6	9.79e-17	470	1-354 (359)	4-293 (295)
AF-A0A4Y9A737-F1-model_v4	MBL fold metallo-hydrolase	Lentibacillus salicampi	1.00	19.4	2.12e-16	469	1-354 (359)	1-277 (288)
AF-A0A1G6SHN6-F1-model_v4	Metal-dependent hydrolase, beta-lactamase superfamily II	Peptococcus niger	1.00	19.6	4.09e-16	463	2-354 (359)	1-280 (289)
AF-A0A3D2KK80-F1-model_v4	MBL fold metallo-hydrolase	Clostridiales bacterium	1.00	18.7	2.44e-15	439	1-354 (359)	1-291 (293)
AF-A0A524I1H4-F1-model_v4	MBL fold metallo-hydrolase	Methanomassiliicoccus sp.	1.00	21.3	1.71e-15	437	29-353 (359)	37-300 (301)
AF-A0A075LHZ6-F1-model_v4	Lactamase_B domain-containing protein	Terribacillus goriensis	1.00	21.1	6.59e-16	436	1-354 (359)	1-288 (298)
AF-A0A2A8W675-F1-model_v4	MBL fold metallo-hydrolase	Priestia megaterium	1.00	18.5	1.35e-15	435	1-354 (359)	1-280 (282)
AF-A0A7V4G1Y7-F1-model_v4	MBL fold metallo-hydrolase	Deltaproteobacteria bacterium	1.00	18.6	2.44e-15	434	1-354 (359)	1-294 (304)
AF-A0A7T2CQD1-F1-model_v4	MBL fold metallo-hydrolase	Lysinibacillus sp. JNUCC-52	1.00	19.3	1.74e-17	434	2-356 (359)	1-281 (391)
AF-A0A7X6ZFN0-F1-model_v4	MBL fold metallo-hydrolase	Syntrophomonadaceae bacterium	1.00	17.8	4.43e-15	433	1-353 (359)	1-290 (290)
AF-A0A1S3KHT7-F1-model_v4	uncharacterized protein LOC106182095	Lingula anatina	1.00	21.1	1.78e-16	429	35-359 (359)	657-978 (1133)
AF-A0A329EZH5-F1-model_v4	S-layer protein	Bacillus cereus	1.00	21	4.89e-16	428	35-354 (359)	67-322 (324)
AF-R7BP67-F1-model_v4	Lactamase_B domain-containing protein	Eggerthella sp. CAG:368	1.00	16.3	3.71e-15	427	1-354 (359)	3-284 (289)
AF-A0A847JY31-F1-model_v4	MBL fold metallo-hydrolase	Chthonomonadales bacterium	1.00	18.2	1.27e-15	427	1-354 (359)	2-296 (299)
AF-A0A3E0U2Z5-F1-model_v4	MBL fold metallo-hydrolase	Thalassotalea euphylliae	1.00	20.4	5.19e-16	427	38-354 (359)	93-386 (402)
AF-A0A1F8BN35-F1-model_v4	Lactamase_B domain-containing protein	Candidatus Woesebacteria bacterium RIFCSPLOWO2_01_FULL_39_25	1.00	18.5	3.10e-15	426	1-356 (359)	1-275 (276)
AF-A0A849HCM9-F1-model_v4	MBL fold metallo-hydrolase	Gemmatimonadetes bacterium	1.00	19.4	4.99e-15	426	33-354 (359)	8-278 (281)
AF-A0A7C2KEW6-F1-model_v4	MBL fold metallo-hydrolase	Spirochaetes bacterium	1.00	17.2	3.93e-15	425	1-356 (359)	7-301 (302)
AF-A0A0A8JKI0-F1-model_v4	Predicted hydrolase	Bacillus sp. OxB-1	1.00	20.6	3.85e-16	423	1-354 (359)	1-275 (346)
AF-G9QGT1-F1-model_v4	Lactamase_B domain-containing protein	Bacillus smithii 7_3_47FAA	1.00	18	4.43e-15	422	3-356 (359)	1-279 (288)
AF-A0A4R5JM47-F1-model_v4	MBL fold metallo-hydrolase	Zhaonella formicivorans	1.00	19.1	8.87e-16	421	1-354 (359)	30-312 (320)
AF-A0A0F8ZA09-F1-model_v4	Lactamase_B domain-containing protein	marine sediment metagenome	1.00	19	9.61e-15	420	1-354 (359)	1-290 (292)
AF-A0A7C3L0T7-F1-model_v4	MBL fold metallo-hydrolase	Nitrospirae bacterium	1.00	17.4	1.85e-14	418	1-354 (359)	1-285 (289)
AF-A0A355X3X3-F1-model_v4	MBL fold metallo-hydrolase	Oscillospiraceae bacterium	1.00	15.2	3.29e-15	418	1-354 (359)	6-300 (303)
AF-A0A6S6XAB0-F1-model_v4	MBL fold metallo-hydrolase	Ruminococcaceae bacterium BL-6	1.00	18.2	1.61e-15	418	1-354 (359)	10-298 (306)
AF-A0A073K169-F1-model_v4	Competence protein ComE	Bacillus manliponensis	1.00	18.2	5.30e-15	417	13-356 (359)	29-297 (300)
AF-A0A3A4UFC6-F1-model_v4	MBL fold metallo-hydrolase	Firmicutes bacterium	1.00	17	1.92e-15	417	1-354 (359)	25-317 (321)
AF-S5ZAN0-F1-model_v4	Competence protein	Geobacillus genomosp. 3	1.00	18.4	1.46e-14	416	1-356 (359)	2-279 (281)
AF-A0A7J4JRC8-F1-model_v4	MBL fold metallo-hydrolase	Candidatus Micrarchaeota archaeon	1.00	16.5	1.74e-14	415	1-357 (359)	1-283 (284)
AF-A0A069RLH0-F1-model_v4	ComE operon protein 3	Peptoclostridium litorale DSM 5388	1.00	17.1	4.70e-15	415	1-354 (359)	4-286 (296)
AF-A0A3D0YYS3-F1-model_v4	Hydrolase	Clostridiales bacterium	1.00	16.5	1.27e-15	414	1-354 (359)	5-290 (292)
AF-A0A2N2EY96-F1-model_v4	MBL fold protein	Elusimicrobia bacterium HGW-Elusimicrobia-1	1.00	16.7	2.98e-14	413	1-353 (359)	1-291 (296)
AF-A0A1G1ECR7-F1-model_v4	DNA internalization-related competence protein ComEC/Rec2	Nitrospinae bacterium RIFCSPLOWO2_12_FULL_45_22	1.00	17.4	6.21e-16	413	36-355 (359)	563-832 (837)
AF-A0A7T9C1I6-F1-model_v4	MBL fold metallo-hydrolase	Candidatus Kaiserbacteria bacterium	1.00	17.8	1.29e-14	412	1-353 (359)	4-289 (289)
AF-A0A7C4V205-F1-model_v4	MBL fold metallo-hydrolase	Armatimonadetes bacterium	1.00	18.1	1.29e-14	411	1-354 (359)	4-289 (295)
AF-A0A4R1RD47-F1-model_v4	Beta-lactamase superfamily II metal-dependent hydrolase	Hydrogenispora ethanolica	1.00	18.4	3.71e-15	411	1-354 (359)	5-298 (306)
AF-A0A5Q2NC09-F1-model_v4	MBL fold metallo-hydrolase	Lysinibacillus pakistanensis	1.00	18.4	1.13e-15	411	1-356 (359)	1-282 (392)
AF-A0A135L3X0-F1-model_v4	Lactamase_B domain-containing protein	Tepidibacillus decaturensis	1.00	14.5	1.64e-14	410	2-355 (359)	1-281 (283)
AF-A0A6A8DG24-F1-model_v4	MBL fold metallo-hydrolase	Aquibacillus halophilus	1.00	18.5	3.29e-15	410	3-356 (359)	1-298 (301)
AF-A0A7C6U131-F1-model_v4	MBL fold metallo-hydrolase	Firmicutes bacterium	1.00	17.1	2.30e-15	409	38-356 (359)	90-353 (354)
AF-A0A1V5FN21-F1-model_v4	ComEC family competence protein	candidate division BRC1 bacterium ADurb.BinA292	1.00	18.5	5.30e-15	409	37-352 (359)	581-834 (844)
AF-D7CNF7-F1-model_v4	Beta-lactamase domain protein	Syntrophothermus lipocalidus DSM 12680	1.00	17.2	1.37e-14	408	1-353 (359)	4-302 (303)
AF-A0A7W0F464-F1-model_v4	MBL fold metallo-hydrolase	Candidatus Omnitrophica bacterium	1.00	18.1	5.97e-15	408	1-355 (359)	1-292 (306)
AF-A0A1C6AAC9-F1-model_v4	ComEC family competence protein	uncultured Clostridium sp.	1.00	17.6	7.14e-15	408	1-355 (359)	13-307 (309)
AF-A0A4R7KPC1-F1-model_v4	DNA internalization-related competence protein ComEC/Rec2	Fonticella tunisiensis	1.00	18	1.46e-14	407	1-353 (359)	2-282 (282)
AF-A0A7X6AII4-F1-model_v4	MBL fold metallo-hydrolase	Gemmatimonadetes bacterium	1.00	16.7	1.55e-14	407	1-354 (359)	7-299 (304)
AF-A0A847WHP4-F1-model_v4	MBL fold metallo-hydrolase	Epulopiscium sp.	1.00	15	2.86e-16	407	2-354 (359)	1-282 (349)
AF-A0A1F9IL77-F1-model_v4	DNA internalization-related competence protein ComEC/Rec2	Deltaproteobacteria bacterium RIFCSPLOWO2_02_FULL_50_16	1.00	18	1.81e-15	407	39-355 (359)	492-759 (762)
AF-A0A7X9DWW0-F1-model_v4	DNA internalization-related competence protein ComEC/Rec2	Myxococcales bacterium	1.00	18.4	2.21e-14	407	36-355 (359)	561-823 (834)
AF-A7VVC0-F1-model_v4	MBL fold metallo-hydrolase	[Clostridium] leptum DSM 753	1.00	17.4	4.43e-15	406	1-355 (359)	1-310 (317)
AF-A0A4R2RIN7-F1-model_v4	DNA internalization-related competence protein ComEC/Rec2	Heliophilum fasciatum	1.00	19.5	1.52e-15	406	1-357 (359)	66-348 (350)
AF-A0A3Q9HQK8-F1-model_v4	DNA internalization-related competence protein ComEC/Rec2	Anoxybacter fermentans	1.00	15.5	6.73e-15	405	35-354 (359)	551-810 (815)
AF-A0A0J8DA84-F1-model_v4	ComE operon protein 3	Clostridium cylindrosporum DSM 605	1.00	18.2	1.97e-14	404	1-353 (359)	4-281 (282)
AF-A0A1R0WLJ5-F1-model_v4	Lactamase_B domain-containing protein	Paenibacillus odorifer	1.00	19.1	7.88e-16	404	1-355 (359)	46-340 (378)
AF-A0A1Y4HV45-F1-model_v4	Lactamase_B domain-containing protein	Anaeromassilibacillus sp. An200	1.00	17.6	2.04e-15	403	31-356 (359)	52-316 (320)
AF-A0A7C3DW90-F1-model_v4	MBL fold metallo-hydrolase	Armatimonadetes bacterium	1.00	20	2.35e-14	401	35-356 (359)	32-301 (302)
AF-A0A7X8K2X7-F1-model_v4	MBL fold metallo-hydrolase	Clostridia bacterium	1.00	16.6	2.04e-15	401	1-354 (359)	39-328 (336)
AF-A0A4R1R516-F1-model_v4	Competence protein ComEC	Kineothrix alysoides	1.00	19.6	4.99e-15	401	39-354 (359)	267-534 (536)
AF-A0A7C4AEA3-F1-model_v4	MBL fold metallo-hydrolase	Anaerolineae bacterium	1.00	16.8	3.93e-15	400	7-354 (359)	33-312 (314)
AF-A0A7C3MX91-F1-model_v4	MBL fold metallo-hydrolase	Armatimonadetes bacterium	1.00	17	8.04e-15	400	1-354 (359)	40-327 (332)
AF-A0A2H0LUS5-F1-model_v4	Lactamase_B domain-containing protein	Candidatus Omnitrophica bacterium CG11_big_fil_rev_8_21_14_0_20_45_26	1.00	16.1	1.15e-14	399	1-354 (359)	1-271 (291)
AF-A0A2E4FB97-F1-model_v4	MBL fold hydrolase	Deltaproteobacteria bacterium	1.00	17.7	4.61e-16	399	1-354 (359)	1-279 (379)
AF-A0A1Q6LFX7-F1-model_v4	Lactamase_B domain-containing protein	Clostridium sp. 27_14	1.00	19.6	5.97e-15	399	38-354 (359)	557-816 (817)
AF-A0A1M6FND1-F1-model_v4	ComEC/Rec2-related protein	Thermoclostridium caenicola	1.00	18.8	3.29e-15	399	37-355 (359)	594-862 (865)
AF-A0A357AH59-F1-model_v4	Lactamase_B domain-containing protein	Ruminiclostridium sp.	1.00	19.8	5.62e-15	398	38-355 (359)	214-481 (482)
AF-A0A848XDG1-F1-model_v4	DNA internalization-related competence protein ComEC/Rec2	Gemmatimonadetes bacterium	1.00	16.5	3.71e-15	398	38-354 (359)	481-735 (737)
AF-A0A7C3EEC6-F1-model_v4	DNA internalization-related competence protein ComEC/Rec2	Proteobacteria bacterium	1.00	16.3	6.34e-15	398	37-359 (359)	544-813 (817)
AF-A0A2M7C5Z5-F1-model_v4	MBL fold metallo-hydrolase	Elusimicrobia bacterium CG03_land_8_20_14_0_80_50_18	1.00	19	2.35e-14	397	2-354 (359)	1-294 (307)
AF-A0A2M7B0N1-F1-model_v4	MBL fold metallo-hydrolase	Elusimicrobia bacterium CG06_land_8_20_14_3_00_38_11	1.00	15.5	3.36e-14	397	1-358 (359)	25-329 (329)
AF-A0A7C5FBK4-F1-model_v4	DNA internalization-related competence protein ComEC/Rec2	Deltaproteobacteria bacterium	1.00	18.4	8.53e-15	397	37-355 (359)	519-778 (788)
AF-R5XLM3-F1-model_v4	DNA internalization-related competence protein ComEC/Rec2	Clostridium sp. CAG:571	1.00	20	9.06e-15	397	37-354 (359)	602-868 (872)
AF-A0A1F5BZB7-F1-model_v4	Lactamase_B domain-containing protein	Candidatus Azambacteria bacterium RIFCSPHIGHO2_01_46_10	1.00	18.4	1.55e-14	396	37-354 (359)	33-292 (294)
AF-A0A358PJ03-F1-model_v4	Lactamase_B domain-containing protein	Clostridiales bacterium	1.00	17	4.02e-14	396	39-353 (359)	43-299 (300)
AF-A0A7C0WRQ7-F1-model_v4	MBL fold metallo-hydrolase	Proteobacteria bacterium	1.00	16.7	5.41e-14	396	1-356 (359)	2-301 (302)
AF-A0A2V2DLJ1-F1-model_v4	Competence protein ComE	Clostridiales bacterium	1.00	19.1	5.30e-15	396	16-354 (359)	36-311 (382)
AF-A0A2V8SV41-F1-model_v4	Lactamase_B domain-containing protein	Acidobacteria bacterium	1.00	16.9	6.73e-15	396	36-355 (359)	614-888 (890)
AF-A0A0L6JMD3-F1-model_v4	Beta-lactamase domain protein	Pseudobacteroides cellulosolvens ATCC 35603 = DSM 2933	1.00	21.3	1.61e-15	395	1-353 (359)	1-305 (307)
AF-A0A3C0TH83-F1-model_v4	DNA internalization-related competence protein ComEC/Rec2	Lachnospiraceae bacterium	1.00	21.9	3.29e-15	395	39-354 (359)	485-755 (757)
AF-A0A1V5VLF5-F1-model_v4	ComEC family competence protein	Elusimicrobia bacterium ADurb.Bin231	1.00	18.6	3.78e-14	394	2-355 (359)	10-297 (302)
AF-A0A1V5P801-F1-model_v4	ComEC family competence protein	Firmicutes bacterium ADurb.Bin356	1.00	16.3	1.64e-14	394	1-354 (359)	36-318 (320)
AF-A0A3N5M7C4-F1-model_v4	MBL fold metallo-hydrolase	Chloroflexi bacterium	1.00	16.8	1.61e-15	394	1-356 (359)	3-288 (389)
AF-A0A250I9Q1-F1-model_v4	MBL fold hydrolase	Melittangium boletus DSM 14713	1.00	19	1.43e-15	394	1-346 (359)	4-303 (415)
AF-L7UI83-F1-model_v4	Metallo-beta-lactamase family protein	Myxococcus stipitatus DSM 14675	1.00	19.6	6.59e-16	394	1-354 (359)	1-323 (428)
AF-A0A1F7UN71-F1-model_v4	Lactamase_B domain-containing protein	Candidatus Uhrbacteria bacterium RIFCSPHIGHO2_12_FULL_57_11	1.00	18.3	3.49e-15	393	1-354 (359)	8-310 (321)
AF-A0A4P2QH43-F1-model_v4	Lactamase_B domain-containing protein	Sorangium cellulosum	1.00	20.6	1.85e-14	393	1-292 (359)	66-348 (590)
AF-A0A2E6VRF2-F1-model_v4	Uncharacterized protein	Myxococcales bacterium	1.00	16.6	1.37e-14	393	39-355 (359)	511-776 (781)
AF-A0A1F6LJZ4-F1-model_v4	Lactamase_B domain-containing protein	Candidatus Lindowbacteria bacterium RIFCSPLOWO2_12_FULL_62_27	1.00	18	6.73e-15	392	2-354 (359)	44-344 (347)
AF-A0A2V8RZA5-F1-model_v4	Lactamase_B domain-containing protein	Acidobacteria bacterium	1.00	17.2	6.34e-15	392	36-355 (359)	624-896 (898)
AF-A0A6M0QBD0-F1-model_v4	MBL fold metallo-hydrolase	Bacillus mesophilus	1.00	17.7	6.73e-15	391	1-354 (359)	1-283 (405)
AF-A0A7V1LIG5-F1-model_v4	DNA internalization-related competence protein ComEC/Rec2	Ignavibacteria bacterium	1.00	18.5	2.75e-15	390	29-353 (359)	149-413 (417)
AF-K6DRR7-F1-model_v4	Lactamase_B domain-containing protein	Neobacillus bataviensis LMG 21833	1.00	16.1	2.59e-15	390	1-356 (359)	33-314 (429)
AF-A0A0S8BY87-F1-model_v4	Lactamase_B domain-containing protein	Myxococcales bacterium SG8_38	1.00	18.1	2.21e-14	390	37-353 (359)	505-766 (767)
AF-A0A7W0FAW5-F1-model_v4	MBL fold metallo-hydrolase	bacterium	1.00	16.2	1.68e-13	389	1-351 (359)	1-282 (283)
AF-A0A832F3K5-F1-model_v4	MBL fold metallo-hydrolase	Chthonomonadetes bacterium	1.00	19.1	1.29e-14	389	31-355 (359)	23-293 (307)
AF-A0A7C2JAC1-F1-model_v4	MBL fold metallo-hydrolase	Armatimonadetes bacterium	1.00	16.2	5.30e-15	389	1-352 (359)	3-289 (357)
AF-A0A358TUW2-F1-model_v4	Hydrolase	Desulfosporosinus sp.	1.00	17.3	5.97e-15	389	34-354 (359)	4-259 (377)
AF-A0A521XWT8-F1-model_v4	MBL fold metallo-hydrolase	Dehalococcoidia bacterium	1.00	16.7	1.49e-13	388	1-354 (359)	1-279 (281)
AF-A0A4V2WPM5-F1-model_v4	MBL fold metallo-hydrolase	Paenibacillus albiflavus	1.00	16.1	6.87e-14	388	1-354 (359)	1-293 (295)
AF-A0A7C2PIE6-F1-model_v4	MBL fold metallo-hydrolase	Chloroflexus sp.	1.00	17.7	3.49e-15	388	1-356 (359)	87-377 (439)
AF-A0A412LHE9-F1-model_v4	DNA internalization-related competence protein ComEC/Rec2	Coprococcus sp. AF21-14LB	1.00	18.9	1.29e-14	388	37-355 (359)	496-758 (761)
AF-A0A1E5G0L6-F1-model_v4	DNA internalization-related competence protein ComEC/Rec2	Desulfuribacillus alkaliarsenatis	1.00	21	1.37e-14	388	35-355 (359)	534-797 (799)
AF-A0A2G9XLG9-F1-model_v4	Lactamase_B domain-containing protein	Syntrophobacterales bacterium CG23_combo_of_CG06-09_8_20_14_all_48_27	1.00	18.4	4.53e-14	387	37-354 (359)	18-286 (296)
AF-A0A1V5IZM3-F1-model_v4	ComEC family competence protein	Firmicutes bacterium ADurb.BinA052	1.00	17.2	3.49e-15	386	1-354 (359)	3-283 (354)
AF-Q0AW96-F1-model_v4	Hydrolase (Metallo-beta-lactamase superfamily)-like protein	Syntrophomonas wolfei subsp. wolfei str. Goettingen G311	1.00	16	3.93e-15	386	1-354 (359)	19-301 (390)
AF-A0A1F9AFT1-F1-model_v4	DNA internalization-related competence protein ComEC/Rec2	Deltaproteobacteria bacterium RBG_13_61_14	1.00	17.5	2.09e-14	386	39-358 (359)	600-864 (873)
AF-A0A7C4IUY2-F1-model_v4	DNA internalization-related competence protein ComEC/Rec2	Desulfobacterales bacterium	1.00	17.1	6.47e-14	384	39-355 (359)	541-801 (802)
AF-A0A357F031-F1-model_v4	Lactamase_B domain-containing protein	Blastocatellia bacterium	1.00	17.1	2.35e-14	384	36-355 (359)	617-892 (894)
AF-A0A841L206-F1-model_v4	DNA internalization-related competence protein ComEC/Rec2	Anaerosolibacter carboniphilus	1.00	17.4	1.40e-13	383	14-354 (359)	18-289 (291)
AF-A0A1T5MGD0-F1-model_v4	Competence protein ComEC	Maledivibacter halophilus	1.00	19.3	1.27e-15	383	1-353 (359)	59-343 (430)
AF-B8GEN5-F1-model_v4	Beta-lactamase domain protein	Methanosphaerula palustris E1-9c	1.00	21.8	1.02e-14	383	35-359 (359)	19-283 (479)
AF-A0A6I2UH06-F1-model_v4	DNA internalization-related competence protein ComEC/Rec2	Anaerovibrio slackiae	1.00	18.2	2.09e-14	383	37-355 (359)	579-846 (848)
AF-A0A4Z0QNP6-F1-model_v4	MBL fold metallo-hydrolase	Desulfosporosinus sp. Sb-LF	1.00	17.4	2.49e-14	382	1-354 (359)	1-288 (290)
AF-A0A3A5G9S9-F1-model_v4	MBL fold metallo-hydrolase	Corallococcus sp. H22C18031201	1.00	18.3	1.43e-15	382	1-355 (359)	8-330 (433)
AF-A0A239TUM2-F1-model_v4	ComEC family competence protein	Megamonas hypermegale	1.00	20	9.06e-15	382	38-355 (359)	533-792 (793)
AF-A0A316PY39-F1-model_v4	MBL fold metallo-hydrolase	Clostridia bacterium	1.00	19.7	4.43e-15	381	4-354 (359)	66-357 (375)
AF-A0A6L7UFW1-F1-model_v4	MBL fold metallo-hydrolase	Acidobacteria bacterium	1.00	14.9	8.87e-16	381	1-354 (359)	26-379 (390)
AF-A0A151EFQ7-F1-model_v4	Lactamase_B domain-containing protein	Thermoplasmatales archaeon SG8-52-1	1.00	18.2	3.71e-15	381	1-356 (359)	5-299 (526)
AF-A0A136KEN0-F1-model_v4	ComEC family competence protein	candidate division WS6 bacterium OLB21	1.00	16.7	1.78e-13	380	14-353 (359)	1-265 (266)
AF-A0A7C0WRE8-F1-model_v4	MBL fold metallo-hydrolase	Proteobacteria bacterium	1.00	17.8	6.87e-14	380	6-354 (359)	1-281 (283)
AF-A0A1M6CKV3-F1-model_v4	Metal-dependent hydrolase, beta-lactamase superfamily II	Geosporobacter subterraneus DSM 17957	1.00	20.3	4.53e-14	380	21-353 (359)	19-287 (287)
AF-A0A2N2EYA0-F1-model_v4	Lactamase_B domain-containing protein	Elusimicrobia bacterium HGW-Elusimicrobia-1	1.00	19.5	1.74e-14	380	1-354 (359)	5-307 (310)
AF-A0A1F9GNY8-F1-model_v4	DNA internalization-related competence protein ComEC/Rec2	Deltaproteobacteria bacterium RIFCSPLOWO2_01_FULL_45_74	1.00	20.8	1.85e-14	380	37-355 (359)	414-680 (682)
AF-A0A1F9IZD9-F1-model_v4	DNA internalization-related competence protein ComEC/Rec2	Deltaproteobacteria bacterium RIFCSPLOWO2_12_55_13	1.00	17.1	1.32e-13	380	38-355 (359)	494-750 (759)
AF-A0A7Y8M394-F1-model_v4	DNA internalization-related competence protein ComEC/Rec2	Ignavibacteriaceae bacterium	1.00	19	1.97e-14	380	38-353 (359)	535-792 (796)
AF-A0A1J5DUE6-F1-model_v4	DNA internalization-related competence protein ComEC/Rec2	Deltaproteobacteria bacterium CG2_30_63_29	1.00	18	3.78e-14	380	39-354 (359)	555-812 (816)
AF-A0A7V5RB64-F1-model_v4	DNA internalization-related competence protein ComEC/Rec2	Deltaproteobacteria bacterium	1.00	17.6	3.78e-14	380	37-354 (359)	556-814 (821)
AF-X1AQ72-F1-model_v4	Lactamase_B domain-containing protein	marine sediment metagenome	1.00	19	1.00e-12	379	35-354 (359)	5-267 (272)
AF-A0A7G6E276-F1-model_v4	DNA internalization-related competence protein ComEC/Rec2	Thermanaerosceptrum fracticalcis	1.00	17.7	2.81e-14	379	40-357 (359)	518-777 (778)
AF-A0A402CU24-F1-model_v4	Lactamase_B domain-containing protein	Capsulimonas corticalis	1.00	17.4	1.68e-13	378	5-356 (359)	1-290 (294)
AF-A0A3A9JT47-F1-model_v4	MBL fold metallo-hydrolase	Thermoanaerobacteraceae bacterium SP2	1.00	18.9	2.49e-14	378	1-352 (359)	36-308 (312)
AF-A0A2K2FH24-F1-model_v4	Lactamase_B domain-containing protein	Pseudoclostridium thermosuccinogenes	1.00	17.9	2.81e-14	377	1-356 (359)	15-293 (302)
AF-A0A285N367-F1-model_v4	Competence protein ComEC	Natronoarchaeum philippinense	1.00	17.5	1.49e-13	377	1-354 (359)	2-291 (339)
AF-A0A3A8P5W8-F1-model_v4	S-layer protein	Corallococcus aberystwythensis	1.00	18.6	3.49e-15	377	1-358 (359)	1-327 (352)
AF-A0A844Q9D9-F1-model_v4	MBL fold metallo-hydrolase	Planococcaceae bacterium Storch 2/2-2	1.00	20.1	1.55e-14	377	1-356 (359)	10-290 (360)
AF-A0A356U986-F1-model_v4	Lactamase_B domain-containing protein	Syntrophomonas sp.	1.00	15.9	7.14e-15	377	17-355 (359)	19-297 (361)
AF-A0A7W1NJ89-F1-model_v4	MBL fold metallo-hydrolase	Anaerolineae bacterium	1.00	18.3	3.49e-15	377	1-355 (359)	19-314 (386)
AF-A0A1V5XHJ4-F1-model_v4	ComEC family competence protein	Firmicutes bacterium ADurb.Bin193	1.00	15.2	3.10e-15	377	1-354 (359)	30-313 (391)
AF-A0A2N2DZM8-F1-model_v4	DNA internalization-related competence protein ComEC/Rec2	Firmicutes bacterium HGW-Firmicutes-12	1.00	16.4	2.09e-14	377	35-354 (359)	511-770 (773)
AF-A0A1H3XF47-F1-model_v4	Competence protein ComEC	Selenomonas ruminantium	1.00	19.3	1.02e-14	377	37-355 (359)	533-795 (796)
AF-A0A7X6ZH91-F1-model_v4	MBL fold metallo-hydrolase	Lentisphaerae bacterium	1.00	18.9	3.56e-14	376	1-354 (359)	1-289 (291)
AF-A0A1F6G2C5-F1-model_v4	Lactamase_B domain-containing protein	Candidatus Kuenenbacteria bacterium RIFCSPLOWO2_12_FULL_42_13	1.00	19.6	9.25e-14	376	18-354 (359)	29-311 (312)
AF-B7AT69-F1-model_v4	Uncharacterized protein	[Bacteroides] pectinophilus ATCC 43243	1.00	18.8	3.17e-14	376	35-354 (359)	299-574 (576)
AF-A0A353WH32-F1-model_v4	DNA internalization-related competence protein ComEC/Rec2	Cyanobacteria bacterium UBA9579	1.00	20.1	1.08e-14	376	39-354 (359)	326-581 (585)
AF-A0A1F4JGU0-F1-model_v4	Uncharacterized protein	Burkholderiales bacterium RIFCSPLOWO2_02_FULL_57_36	1.00	17.5	2.21e-14	376	1-359 (359)	395-793 (794)
AF-A0A661KHF7-F1-model_v4	DNA internalization-related competence protein ComEC/Rec2	Deltaproteobacteria bacterium	1.00	15.1	6.09e-14	376	37-355 (359)	548-813 (816)
AF-A0A7C2SUI3-F1-model_v4	DNA internalization-related competence protein ComEC/Rec2	Deltaproteobacteria bacterium	1.00	16.9	8.53e-15	376	37-357 (359)	548-816 (825)
AF-A0A845JR55-F1-model_v4	DNA internalization-related competence protein ComEC/Rec2	Nitrospinae bacterium	1.00	16.2	2.35e-14	376	38-354 (359)	577-841 (845)
AF-A0A3D2PFT8-F1-model_v4	Lactamase_B domain-containing protein	Elusimicrobia bacterium	1.00	21.5	7.58e-15	375	1-294 (359)	18-284 (304)
AF-A0A1D9FM54-F1-model_v4	Lactamase_B domain-containing protein	Clostridium formicaceticum	1.00	18	1.15e-14	375	1-356 (359)	12-308 (437)
AF-A0A849NHV2-F1-model_v4	DNA internalization-related competence protein ComEC/Rec2	Ignavibacteriae bacterium	1.00	18.9	2.81e-14	375	27-353 (359)	528-794 (798)
AF-A0A7C2GAR9-F1-model_v4	ComEC/Rec2 family competence protein	Blastocatellia bacterium	1.00	18.1	1.85e-14	374	36-355 (359)	642-931 (936)
AF-A0A7V2HAI2-F1-model_v4	MBL fold metallo-hydrolase	Candidatus Uhrbacteria bacterium	1.00	15.2	1.25e-13	373	1-294 (359)	1-264 (287)
AF-E6TZJ6-F1-model_v4	Hydrolase (Metallo-beta-lactamase superfamily)	Evansella cellulosilytica DSM 2522	1.00	16	6.09e-14	373	1-354 (359)	1-274 (291)
AF-A0A524GF64-F1-model_v4	MBL fold metallo-hydrolase	Desulfobacterales bacterium	1.00	18	1.32e-13	373	37-354 (359)	59-321 (327)
AF-A0A139CIL2-F1-model_v4	Putative hydrolase (Metallo-beta-lactamase superfamily)	Candidatus Frackibacter sp. T328-2	1.00	16.5	1.64e-14	373	17-359 (359)	27-298 (410)
AF-A0A419ETK1-F1-model_v4	DNA internalization-related competence protein ComEC/Rec2	Ignavibacteriales bacterium	1.00	19.6	6.73e-15	373	39-354 (359)	543-799 (804)
AF-R7B202-F1-model_v4	Uncharacterized protein	Bacteroides pectinophilus CAG:437	1.00	18	4.02e-14	373	35-354 (359)	553-828 (830)
AF-A0A2G6J839-F1-model_v4	DNA internalization-related competence protein ComEC/Rec2	Proteobacteria bacterium	1.00	16.5	2.21e-14	373	39-353 (359)	589-857 (864)
AF-A0A1S2LTZ1-F1-model_v4	Uncharacterized protein	Anaerobacillus arseniciselenatis	1.00	15	7.29e-14	372	2-355 (359)	1-276 (293)
AF-M0A649-F1-model_v4	Beta-lactamase domain-containing protein	Natrialba hulunbeirensis JCM 10989	1.00	19.2	2.98e-14	372	1-354 (359)	3-316 (379)
AF-A0A1M6E873-F1-model_v4	Metal-dependent hydrolase, beta-lactamase superfamily II	Desulfosporosinus lacus DSM 15449	1.00	18.7	1.43e-15	372	1-353 (359)	1-287 (397)
AF-A0A1V4WS51-F1-model_v4	ComEC family competence protein	Syntrophorhabdus sp. PtaB.Bin027	1.00	17.9	2.98e-14	372	37-354 (359)	282-541 (547)
AF-A0A2N2K3C0-F1-model_v4	DNA internalization-related competence protein ComEC/Rec2	Deltaproteobacteria bacterium HGW-Deltaproteobacteria-15	1.00	16.8	4.26e-14	372	37-355 (359)	544-809 (810)
AF-A0A2N6BYN1-F1-model_v4	DNA internalization-related competence protein ComEC/Rec2	Desulfobulbaceae bacterium	1.00	19.5	2.55e-13	372	41-354 (359)	570-826 (828)
AF-A0A176JSY0-F1-model_v4	Lactamase_B domain-containing protein	Kosmotoga arenicorallina S304	1.00	16.2	1.78e-13	371	1-354 (359)	12-290 (305)
AF-A0A7C6QKD1-F1-model_v4	MBL fold metallo-hydrolase	Firmicutes bacterium	1.00	18.1	5.10e-14	371	37-354 (359)	49-302 (305)
AF-A0A359HB92-F1-model_v4	MBL fold metallo-hydrolase	Desulfotomaculum sp.	1.00	18.4	5.10e-14	371	1-351 (359)	39-317 (335)
AF-A0A317RT87-F1-model_v4	Beta-lactamase superfamily II metal-dependent hydrolase	Eubacterium limosum	1.00	19.2	2.65e-14	371	1-357 (359)	2-291 (358)
AF-R5KQ72-F1-model_v4	Metallo-beta-lactamase domain protein	Clostridium sp. CAG:678	1.00	17.4	2.49e-14	371	1-352 (359)	2-286 (372)
AF-A0A6B8RJW3-F1-model_v4	MBL fold metallo-hydrolase	Paenibacillus psychroresistens	1.00	17.3	8.53e-15	371	1-354 (359)	28-316 (394)
AF-A0A1H3NVS3-F1-model_v4	Competence protein ComEC	Tindallia californiensis	1.00	17	8.21e-14	371	37-356 (359)	71-326 (406)
AF-A0A7C2EGW5-F1-model_v4	ComEC family DNA internalization-related competence protein	Bryobacteraceae bacterium	1.00	16.2	1.22e-14	371	40-354 (359)	139-402 (422)
AF-A0A6N2V4A6-F1-model_v4	ComEC family competence protein	uncultured Blautia sp.	1.00	17.9	2.35e-14	371	36-355 (359)	472-736 (739)
AF-A0A7Y3EC57-F1-model_v4	DNA internalization-related competence protein ComEC/Rec2	Desulfofustis sp.	1.00	15.1	5.41e-14	371	38-359 (359)	518-783 (789)
AF-A0A1Q6L8T2-F1-model_v4	DNA internalization-related competence protein ComEC/Rec2	Clostridium sp. 26_22	1.00	19.8	3.17e-14	371	38-359 (359)	545-816 (818)
AF-A0A1J5HUI0-F1-model_v4	DNA internalization-related competence protein ComEC/Rec2	Syntrophaceae bacterium CG2_30_49_12	1.00	17.7	2.09e-14	371	37-358 (359)	558-829 (836)
AF-K2BGA0-F1-model_v4	Lactamase_B domain-containing protein	uncultured bacterium	1.00	16.6	4.35e-13	370	37-354 (359)	27-288 (290)
AF-A0A522BRP4-F1-model_v4	MBL fold metallo-hydrolase	Patescibacteria group bacterium	1.00	16	2.35e-14	370	1-353 (359)	7-315 (321)
AF-A0A1Z5HVC2-F1-model_v4	DNA internalization-related competence protein ComEC/Rec2	Calderihabitans maritimus	1.00	20.9	3.36e-14	370	36-355 (359)	525-788 (801)
AF-A0A263BU78-F1-model_v4	Lactamase_B domain-containing protein	Lottiidibacillus patelloidae	1.00	15.5	2.87e-13	369	3-359 (359)	1-277 (283)
AF-A0A7V1D6C9-F1-model_v4	MBL fold metallo-hydrolase	bacterium	1.00	16.9	2.98e-14	369	11-354 (359)	50-339 (345)
AF-A0A7X7TK97-F1-model_v4	MBL fold metallo-hydrolase	Syntrophomonadaceae bacterium	1.00	16.6	7.14e-15	369	1-354 (359)	74-348 (375)
AF-A0A1V5XBM3-F1-model_v4	ComEC family competence protein	Firmicutes bacterium ADurb.Bin193	1.00	18.5	1.08e-14	369	35-355 (359)	188-441 (522)
AF-A0A1F7RV79-F1-model_v4	DNA internalization-related competence protein ComEC/Rec2	Candidatus Schekmanbacteria bacterium RBG_16_38_11	1.00	18.9	2.21e-14	369	38-354 (359)	344-610 (615)
AF-A0A3C2AWM2-F1-model_v4	DNA internalization-related competence protein ComEC/Rec2	Lachnospiraceae bacterium	1.00	17.9	6.47e-14	369	35-354 (359)	469-738 (742)
AF-J5X691-F1-model_v4	DNA internalization competence protein ComEC/Rec2-like protein	Selenomonas sp. CM52	1.00	17.8	2.21e-14	369	39-355 (359)	535-797 (798)
AF-A0A1H3WYE3-F1-model_v4	Metal-dependent hydrolase, beta-lactamase superfamily II	Eubacterium aggregans	1.00	16.5	1.93e-12	368	1-354 (359)	4-292 (294)
AF-A0A1G3AUA9-F1-model_v4	Lactamase_B domain-containing protein	Planctomycetes bacterium RBG_16_64_12	1.00	15.4	3.36e-14	368	35-354 (359)	148-405 (410)
AF-A0A1G0VAG9-F1-model_v4	DNA internalization-related competence protein ComEC/Rec2	Ignavibacteria bacterium RIFOXYB2_FULL_37_11	1.00	18.7	5.62e-15	368	27-353 (359)	457-722 (727)
AF-A0A2M7ZQE0-F1-model_v4	DNA internalization-related competence protein ComEC/Rec2	Ignavibacteria bacterium CG_4_9_14_3_um_filter_36_18	1.00	16.5	1.64e-14	368	28-355 (359)	528-791 (794)
AF-A0A6L7KB44-F1-model_v4	DNA internalization-related competence protein ComEC/Rec2	Acidobacteria bacterium	1.00	16.9	1.89e-13	368	38-354 (359)	562-825 (831)
AF-A0A7Y5RUQ7-F1-model_v4	ComEC/Rec2 family competence protein	Phycisphaerae bacterium	1.00	15.6	2.65e-14	368	36-354 (359)	601-867 (886)
AF-A0A7C6YNK9-F1-model_v4	MBL fold metallo-hydrolase	Thermoanaerobacterales bacterium	1.00	18.2	6.73e-15	367	1-358 (359)	3-298 (356)
AF-A0A7C6PWM8-F1-model_v4	MBL fold metallo-hydrolase	Peptococcaceae bacterium	1.00	20.1	1.08e-14	367	1-354 (359)	80-369 (371)
AF-A0A357BSR7-F1-model_v4	DNA internalization-related competence protein ComEC/Rec2	Deltaproteobacteria bacterium	1.00	16.2	1.40e-13	367	39-359 (359)	423-683 (684)
AF-A0A1Y2K2S1-F1-model_v4	Putative DNA internalization-related competence protein ComEC/Rec2	Magnetofaba australis IT-1	1.00	16.8	2.35e-14	367	35-355 (359)	529-795 (828)
AF-A0A3A0A8Z1-F1-model_v4	Lactamase_B domain-containing protein	Chloroflexi bacterium	1.00	15.4	1.32e-13	366	12-356 (359)	39-323 (327)
AF-A0A6I5ZWA4-F1-model_v4	Metallo-beta-lactamase superfamily protein	Moorella glycerini	1.00	18.1	1.64e-14	366	1-353 (359)	71-351 (351)
AF-A0A1G1HIJ8-F1-model_v4	Uncharacterized protein	Nitrospirae bacterium RIFCSPHIGHO2_02_FULL_42_12	1.00	17.5	7.29e-14	366	40-354 (359)	112-369 (406)
AF-A0A4R3KB31-F1-model_v4	Beta-lactamase superfamily II metal-dependent hydrolase	Tepidibacillus fermentans	1.00	18.7	1.22e-14	366	1-356 (359)	117-405 (489)
AF-A0A355S4Z6-F1-model_v4	DNA internalization-related competence protein ComEC/Rec2	Clostridiaceae bacterium	1.00	17.5	5.41e-14	366	38-354 (359)	316-572 (579)
AF-A0A1G1FTU4-F1-model_v4	DNA internalization-related competence protein ComEC/Rec2	Nitrospirae bacterium GWC2_56_14	1.00	17.7	1.25e-13	366	38-354 (359)	314-579 (614)
AF-A0A2M7AZ03-F1-model_v4	DNA internalization-related competence protein ComEC/Rec2	Elusimicrobia bacterium CG06_land_8_20_14_3_00_38_11	1.00	18.2	1.04e-13	366	38-354 (359)	470-715 (730)
AF-A0A7Y4TP28-F1-model_v4	ComEC/Rec2 family competence protein	Acidobacteria bacterium	1.00	16.1	5.10e-14	366	36-355 (359)	614-885 (888)
AF-A0A7C6V9R3-F1-model_v4	MBL fold metallo-hydrolase	Clostridiales bacterium	1.00	17.9	2.81e-14	365	1-354 (359)	13-304 (313)
AF-A0A1F8WPG3-F1-model_v4	Lactamase_B domain-containing protein	Deltaproteobacteria bacterium GWA2_45_12	1.00	16.5	2.35e-14	365	1-356 (359)	1-335 (341)
AF-A0A2V8NM40-F1-model_v4	Lactamase_B domain-containing protein	Acidobacteria bacterium	1.00	16.3	1.49e-13	365	18-354 (359)	43-319 (356)
AF-A0A3M1RG27-F1-model_v4	MBL fold metallo-hydrolase	Nitrospinae bacterium	1.00	18	6.09e-14	365	37-358 (359)	84-361 (370)
AF-A0A0L6VZT4-F1-model_v4	DNA internalization-related competence protein ComEC/Rec2	Thermincola ferriacetica	1.00	19.1	3.17e-14	365	1-353 (359)	58-333 (415)
AF-A0A2M6ZZJ6-F1-model_v4	DNA internalization-related competence protein ComEC/Rec2	Deltaproteobacteria bacterium CG07_land_8_20_14_0_80_38_7	1.00	17.2	8.71e-14	365	35-354 (359)	147-417 (421)
AF-R5Z1K4-F1-model_v4	DNA internalization-related competence protein ComEC/Rec2	Clostridium sp. CAG:492	1.00	17.5	1.17e-13	365	39-354 (359)	511-775 (777)
AF-A0A7C4ES44-F1-model_v4	DNA internalization-related competence protein ComEC/Rec2	Proteobacteria bacterium	1.00	16.6	2.35e-14	365	38-355 (359)	545-807 (808)
AF-A0A1F8XAV1-F1-model_v4	DNA internalization-related competence protein ComEC/Rec2	Deltaproteobacteria bacterium GWA2_55_82	1.00	15.3	2.70e-13	365	37-355 (359)	549-803 (809)
AF-A0A7V0Z044-F1-model_v4	DNA internalization-related competence protein ComEC/Rec2	Deltaproteobacteria bacterium	1.00	16.3	1.89e-13	365	37-356 (359)	548-816 (817)
AF-A0A661K209-F1-model_v4	DNA internalization-related competence protein ComEC/Rec2	Deltaproteobacteria bacterium	1.00	16.6	1.40e-13	365	38-355 (359)	554-812 (819)
AF-A0A366XZ46-F1-model_v4	Uncharacterized protein	Bacillus taeanensis	1.00	14.4	5.20e-13	364	1-356 (359)	1-267 (276)
AF-A0A1F7CL24-F1-model_v4	Lactamase_B domain-containing protein	Candidatus Peribacteria bacterium RIFCSPLOWO2_12_FULL_55_15	1.00	21.3	2.70e-13	364	1-294 (359)	2-258 (280)
AF-A0A0G0WNE8-F1-model_v4	Metallo-beta-lactamase family protein	Candidatus Magasanikbacteria bacterium GW2011_GWA2_41_55	1.00	16.1	4.62e-13	364	1-353 (359)	1-304 (304)
AF-A0A2V6SHR9-F1-model_v4	DNA internalization-related competence protein ComEC/Rec2	Candidatus Rokubacteria bacterium	1.00	19.5	3.56e-14	364	37-354 (359)	507-767 (769)
AF-A0A4V2USM4-F1-model_v4	Competence protein ComEC	Pectinatus cerevisiiphilus	1.00	16.7	8.71e-14	364	38-357 (359)	522-782 (784)
AF-A0A1F9FUV4-F1-model_v4	DNA internalization-related competence protein ComEC/Rec2	Deltaproteobacteria bacterium RIFCSPHIGHO2_02_FULL_44_16	1.00	20.4	8.71e-14	364	35-355 (359)	516-780 (786)
AF-A0A3D4AM00-F1-model_v4	DNA internalization-related competence protein ComEC/Rec2	Anaerovibrio sp.	1.00	20	6.09e-14	364	38-355 (359)	520-782 (787)
AF-A0A7C7DUZ4-F1-model_v4	DNA internalization-related competence protein ComEC/Rec2	Firmicutes bacterium	1.00	18.7	6.87e-14	364	39-356 (359)	562-828 (855)
AF-A0A2V8PMC7-F1-model_v4	Lactamase_B domain-containing protein	Acidobacteria bacterium	1.00	18.8	3.36e-14	364	33-355 (359)	626-908 (910)
AF-A0A845K1R5-F1-model_v4	MBL fold metallo-hydrolase	Nitrospinae bacterium	1.00	17.8	1.71e-12	363	42-354 (359)	1-259 (263)
AF-A0A6N8CM07-F1-model_v4	MBL fold metallo-hydrolase	Terrilactibacillus tamarindi	1.00	15.6	4.10e-13	363	1-354 (359)	1-279 (292)
AF-A0A2N2BZA1-F1-model_v4	Lactamase_B domain-containing protein	Firmicutes bacterium HGW-Firmicutes-21	1.00	15.6	1.25e-13	363	1-355 (359)	10-312 (313)
AF-A0A1F9HQF1-F1-model_v4	DNA internalization-related competence protein ComEC/Rec2	Deltaproteobacteria bacterium RIFCSPLOWO2_02_44_9	1.00	17.4	2.13e-13	363	39-354 (359)	185-442 (447)
AF-A0A1F9CH60-F1-model_v4	Lactamase_B domain-containing protein	Deltaproteobacteria bacterium RBG_16_58_17	1.00	17	4.53e-14	363	37-354 (359)	322-618 (694)
AF-A0A7C6UN88-F1-model_v4	DNA internalization-related competence protein ComEC/Rec2	Clostridia bacterium	1.00	18.1	2.26e-13	363	35-294 (359)	515-749 (768)
AF-A0A1F5BAL4-F1-model_v4	DNA internalization-related competence protein ComEC/Rec2	Candidatus Aminicenantes bacterium RBG_13_63_10	1.00	17.1	4.80e-14	363	36-353 (359)	527-798 (799)
AF-A0A2T4TXT0-F1-model_v4	DNA internalization-related competence protein ComEC/Rec2	Candidatus Methylomirabilis limnetica	1.00	19.1	5.10e-14	363	39-355 (359)	536-802 (816)
AF-A0A3D1R8K9-F1-model_v4	DNA internalization-related competence protein ComEC/Rec2	Myxococcales bacterium	1.00	17.3	6.09e-14	363	36-354 (359)	581-839 (863)
AF-A0A5R9F5X7-F1-model_v4	Uncharacterized protein	Pseudalkalibacillus caeni	1.00	14.5	5.52e-13	362	3-356 (359)	1-275 (283)
AF-A0A226BVX3-F1-model_v4	Uncharacterized protein	Natranaerobius trueperi	1.00	16	4.10e-13	362	1-353 (359)	1-287 (288)
AF-A0A1G2Z7E3-F1-model_v4	Lactamase_B domain-containing protein	Planctomycetes bacterium RBG_13_62_9	1.00	16	6.73e-15	362	1-355 (359)	1-350 (354)
AF-A0A7V3T0I6-F1-model_v4	MBL fold metallo-hydrolase	Clostridia bacterium	1.00	18.9	1.64e-14	362	1-357 (359)	4-296 (375)
AF-A0A4U8YP61-F1-model_v4	Competence protein comec/rec2	Desulfoluna butyratoxydans	1.00	14.4	2.70e-13	362	37-355 (359)	555-821 (837)
AF-A0A1V4XK18-F1-model_v4	ComEC family competence protein	Syntrophaceae bacterium PtaB.Bin095	1.00	16.8	1.11e-13	362	37-355 (359)	562-830 (846)
AF-A0A7V3SSL1-F1-model_v4	DNA internalization-related competence protein ComEC/Rec2	Deltaproteobacteria bacterium	1.00	16.1	6.47e-14	361	35-354 (359)	532-798 (803)
AF-A0A7C2A8D2-F1-model_v4	DNA internalization-related competence protein ComEC/Rec2	Proteobacteria bacterium	1.00	14.6	2.87e-13	361	37-355 (359)	557-824 (826)
AF-A0A1F9INK3-F1-model_v4	DNA internalization-related competence protein ComEC/Rec2	Deltaproteobacteria bacterium RIFCSPLOWO2_12_FULL_43_16	1.00	16.6	2.13e-13	361	39-357 (359)	590-848 (851)
AF-A0A800AEL4-F1-model_v4	DNA internalization-related competence protein ComEC/Rec2	Candidatus Poribacteria bacterium	1.00	17	6.87e-14	361	35-355 (359)	609-882 (889)
AF-D1C6V8-F1-model_v4	Beta-lactamase domain protein	Sphaerobacter thermophilus DSM 20745	1.00	15.8	7.90e-13	360	38-354 (359)	42-303 (308)
AF-A0A4R2L0W1-F1-model_v4	Competence protein ComEC	Marinisporobacter balticus	1.00	18.2	3.04e-13	360	37-355 (359)	511-773 (775)
AF-A0A2S0UCA9-F1-model_v4	DNA internalization-related competence protein ComEC/Rec2	Paenibacillus sp. CAA11	1.00	14.8	7.29e-14	360	37-354 (359)	583-869 (875)
AF-B2A0W7-F1-model_v4	Copper amine oxidase domain protein	Natranaerobius thermophilus JW/NM-WN-LF	1.00	18.1	1.17e-13	359	35-356 (359)	192-452 (454)
AF-A0A0P8V0Z8-F1-model_v4	Lactamase_B domain-containing protein	Caloranaerobacter sp. TR13	1.00	16.9	8.90e-13	359	40-354 (359)	513-771 (775)
AF-A0A496YPY2-F1-model_v4	DNA internalization-related competence protein ComEC/Rec2	Deltaproteobacteria bacterium	1.00	17	2.01e-13	359	39-356 (359)	544-805 (807)
AF-A0A2N0MPC5-F1-model_v4	DNA internalization-related competence protein ComEC/Rec2	SAR202 cluster bacterium Io17-Chloro-G9	1.00	17	1.85e-14	359	1-354 (359)	519-816 (818)
AF-A0A847AV07-F1-model_v4	MBL fold metallo-hydrolase	Elusimicrobia bacterium	1.00	16.2	1.13e-12	358	3-354 (359)	1-308 (310)
AF-A0A142YBR2-F1-model_v4	ComEC family competence protein	Planctomyces sp. SH-PL62	1.00	16.8	1.89e-13	358	1-354 (359)	5-288 (319)
AF-A0A433RAJ8-F1-model_v4	MBL fold metallo-hydrolase	Cohnella sp. AR92	1.00	16.8	6.09e-14	358	1-359 (359)	62-347 (473)
AF-A0A3D5H8Z3-F1-model_v4	DNA internalization-related competence protein ComEC/Rec2	Bacteroidetes bacterium	1.00	18.5	2.49e-14	358	25-355 (359)	444-719 (722)
AF-A0A2G6FEK1-F1-model_v4	DNA internalization-related competence protein ComEC/Rec2	Desulfobulbus propionicus	1.00	16.5	3.56e-14	358	38-354 (359)	564-836 (840)
AF-A0A352WSA6-F1-model_v4	Lactamase_B domain-containing protein	Clostridiales bacterium	1.00	14.8	4.10e-13	357	1-354 (359)	1-309 (313)
AF-A0A7C6B517-F1-model_v4	DNA internalization-related competence protein ComEC/Rec2	Deltaproteobacteria bacterium	1.00	18	3.04e-13	357	37-353 (359)	463-721 (726)
AF-A0A847NDU3-F1-model_v4	DNA internalization-related competence protein ComEC/Rec2	Gracilibacteraceae bacterium	1.00	16.9	6.09e-14	357	37-355 (359)	505-769 (770)
AF-A0A7X9K0D8-F1-model_v4	DNA internalization-related competence protein ComEC/Rec2	Acidobacteria bacterium	1.00	17.6	1.68e-13	357	35-354 (359)	527-787 (790)
AF-A0A0K9I9W9-F1-model_v4	Lactamase_B domain-containing protein	Desulfocarbo indianensis	1.00	18.9	1.32e-13	357	31-358 (359)	522-793 (800)
AF-U2TEK9-F1-model_v4	DNA internalization competence protein ComEC/Rec2-like protein	Mitsuokella sp. oral taxon 131 str. W9106	1.00	16.5	2.70e-13	357	39-355 (359)	539-798 (804)
AF-B9CNC4-F1-model_v4	Metallo-beta-lactamase domain protein	Lancefieldella rimae ATCC 49626	1.00	15.3	1.40e-13	356	19-354 (359)	45-312 (325)
AF-A0A482Y1Z8-F1-model_v4	MBL fold metallo-hydrolase	Natrinema altunense	1.00	15.3	2.87e-13	356	1-354 (359)	5-297 (326)
AF-A0A7X3V2E1-F1-model_v4	DNA internalization-related competence protein ComEC/Rec2	Gemmatimonadetes bacterium	1.00	21	7.29e-14	356	37-353 (359)	498-767 (768)
AF-A0A1F8YB46-F1-model_v4	DNA internalization-related competence protein ComEC/Rec2	Deltaproteobacteria bacterium GWC2_42_11	1.00	14.4	3.23e-13	356	28-355 (359)	536-800 (801)
AF-A0A0K1PCA4-F1-model_v4	DNA internalization-related competence protein ComEC/Rec2	Vulgatibacter incomptus	1.00	17.3	8.71e-14	356	35-354 (359)	588-852 (854)
AF-A0A432R8A6-F1-model_v4	DNA internalization-related competence protein ComEC/Rec2	Desulfocapsa sp.	1.00	16.8	2.13e-13	356	40-355 (359)	594-853 (858)
AF-A0A1E3KYW7-F1-model_v4	ComE operon protein	Paenibacillus nuruki	1.00	15.3	1.11e-13	356	1-355 (359)	546-903 (907)
AF-A0A7W9SLM7-F1-model_v4	Beta-lactamase superfamily II metal-dependent hydrolase	Armatimonas rosea	1.00	16.4	4.35e-13	355	19-354 (359)	11-289 (293)
AF-A0A7G6E394-F1-model_v4	MBL fold metallo-hydrolase	Thermanaerosceptrum fracticalcis	1.00	18.5	6.87e-14	355	22-356 (359)	24-297 (370)
AF-A0A2I0Q7W7-F1-model_v4	DNA internalization-related competence protein ComEC/Rec2	Elusimicrobia bacterium HGW-Elusimicrobia-4	1.00	20.3	1.78e-13	355	37-359 (359)	329-584 (590)
AF-A0A1F9TUX0-F1-model_v4	DNA internalization-related competence protein ComEC/Rec2	Elusimicrobia bacterium RIFCSPHIGHO2_01_FULL_64_10	1.00	17.6	4.02e-14	355	35-355 (359)	447-710 (712)
AF-R9J8R1-F1-model_v4	Lactamase_B domain-containing protein	Lachnospiraceae bacterium 28-4	1.00	19	3.23e-13	355	35-354 (359)	486-755 (758)
AF-A0A1E7HE93-F1-model_v4	DNA internalization-related competence protein ComEC/Rec2	Desulfobacterales bacterium C00003104	1.00	17.7	4.35e-13	355	40-355 (359)	556-822 (828)
AF-A0A354C4M4-F1-model_v4	DNA internalization-related competence protein ComEC/Rec2	Syntrophaceae bacterium	1.00	16.8	1.25e-13	355	37-355 (359)	560-829 (830)
AF-A0A3A6NI61-F1-model_v4	DNA internalization-related competence protein ComEC/Rec2	Desulfurivibrio sp.	1.00	16.3	9.44e-13	355	37-355 (359)	563-826 (831)
AF-A0A7C4SY30-F1-model_v4	DNA internalization-related competence protein ComEC/Rec2	Proteobacteria bacterium	1.00	17.4	8.21e-14	355	39-356 (359)	551-821 (856)
AF-A0A1G1HZ53-F1-model_v4	DNA internalization-related competence protein ComEC/Rec2	Nitrospirae bacterium RBG_16_64_22	1.00	17.6	2.70e-13	355	40-355 (359)	571-836 (868)
AF-A0A355AJQ2-F1-model_v4	Lactamase_B domain-containing protein	Planctomycetaceae bacterium	1.00	17.8	2.40e-13	355	35-357 (359)	611-881 (888)
AF-A0A850KUS3-F1-model_v4	Uncharacterized protein	Alphaproteobacteria bacterium	1.00	16.3	2.21e-14	354	1-355 (359)	1-375 (395)
AF-A0A349JGA0-F1-model_v4	Uncharacterized protein	Microcoleaceae bacterium UBA11344	1.00	13.2	9.61e-15	354	37-356 (359)	5-416 (418)
AF-T4VNT1-F1-model_v4	Metallo-beta-lactamase superfamily protein	Paraclostridium bifermentans ATCC 638 = DSM 14991	1.00	17	6.47e-14	354	1-355 (359)	3-279 (532)
AF-A0A3M1AC09-F1-model_v4	DNA internalization-related competence protein ComEC/Rec2	Calditrichaeota bacterium	1.00	18.8	1.32e-13	354	35-355 (359)	531-793 (796)
AF-A0A7Z9WHS5-F1-model_v4	DNA internalization-related competence protein ComEC/Rec2	Syntrophaceae bacterium	1.00	16.4	7.01e-13	354	37-355 (359)	553-819 (823)
AF-A0A1F9BAP3-F1-model_v4	DNA internalization-related competence protein ComEC/Rec2	Deltaproteobacteria bacterium RBG_16_44_11	1.00	15.4	1.25e-13	354	37-355 (359)	554-822 (826)
AF-A0A1E3Y5Y0-F1-model_v4	DNA internalization-related competence protein ComEC/Rec2	Acidobacteria bacterium SCN 69-37	1.00	19.4	8.21e-14	354	36-354 (359)	551-812 (826)
AF-A0A2P6C1I3-F1-model_v4	DNA internalization-related competence protein ComEC/Rec2	Salinibacter sp. 10B	1.00	20	1.40e-13	354	36-353 (359)	558-826 (830)
AF-A9FT30-F1-model_v4	Competence protein	Sorangium cellulosum So ce56	1.00	18	3.86e-13	354	37-354 (359)	566-832 (859)
AF-A0A1F9FEL2-F1-model_v4	DNA internalization-related competence protein ComEC/Rec2	Deltaproteobacteria bacterium RIFCSPHIGHO2_02_FULL_60_17	1.00	18	8.71e-14	353	40-354 (359)	345-608 (609)
AF-A0A2G6EIW3-F1-model_v4	DNA internalization-related competence protein ComEC/Rec2	Ignavibacteriae bacterium	1.00	16.7	9.82e-14	353	39-355 (359)	533-788 (794)
AF-A0A850BKD0-F1-model_v4	DNA internalization-related competence protein ComEC/Rec2	Polyangiaceae bacterium	1.00	17	2.70e-13	353	37-358 (359)	534-804 (804)
AF-A0A7V3DLR9-F1-model_v4	DNA internalization-related competence protein ComEC/Rec2	Deltaproteobacteria bacterium	1.00	18	7.29e-14	353	37-354 (359)	564-839 (856)
AF-A0A7X9FSD8-F1-model_v4	MBL fold metallo-hydrolase	SAR324 cluster bacterium	1.00	17.3	2.70e-13	352	5-353 (359)	1-290 (290)
AF-A0A2V2GKE0-F1-model_v4	MBL fold metallo-hydrolase	Oscillospiraceae bacterium	1.00	17.1	2.01e-13	352	12-354 (359)	46-326 (329)
AF-A0A3B9ZX80-F1-model_v4	Lactamase_B domain-containing protein	Elusimicrobia bacterium	1.00	18.7	1.64e-14	352	1-312 (359)	46-352 (354)
AF-A0A6N4C585-F1-model_v4	Lactamase_B domain-containing protein	Desulfobulbus propionicus	1.00	16.9	2.98e-14	352	38-358 (359)	153-427 (429)
AF-A0A1G9UHB0-F1-model_v4	Metal-dependent hydrolase, beta-lactamase superfamily II	Psychrobacillus sp. OK028	1.00	18.5	6.87e-14	352	1-359 (359)	91-374 (501)
AF-A0A847DLW7-F1-model_v4	DNA internalization-related competence protein ComEC/Rec2	Desulfatiglans sp.	1.00	13.4	2.01e-13	352	37-353 (359)	538-806 (810)
AF-A0A7Y4U023-F1-model_v4	DNA internalization-related competence protein ComEC/Rec2	Deltaproteobacteria bacterium	1.00	16.4	1.27e-12	352	37-354 (359)	569-829 (848)
AF-A0A349A2N4-F1-model_v4	DNA internalization-related competence protein ComEC/Rec2	Syntrophus sp. (in: Bacteria)	1.00	16.5	1.49e-13	352	31-354 (359)	564-839 (849)
AF-A0A1V5NU70-F1-model_v4	ComEC family competence protein	bacterium ADurb.Bin374	1.00	15.8	2.40e-13	351	1-353 (359)	16-289 (290)
AF-A0A7W9SME8-F1-model_v4	Competence protein ComEC	Armatimonas rosea	1.00	13.8	2.93e-12	351	1-353 (359)	2-294 (295)
AF-A0A847ZMF0-F1-model_v4	DNA internalization-related competence protein ComEC/Rec2	Syntrophorhabdus sp.	1.00	16.6	6.09e-14	351	37-354 (359)	433-692 (698)
AF-A0A7Y8HBP1-F1-model_v4	DNA internalization-related competence protein ComEC/Rec2	Syntrophaceae bacterium	1.00	18.3	7.29e-14	351	37-356 (359)	498-759 (768)
AF-A0A7C0V946-F1-model_v4	DNA internalization-related competence protein ComEC/Rec2	Desulfobacteraceae bacterium	1.00	16.7	5.86e-13	351	37-340 (359)	532-784 (790)
AF-A0A2M7KF01-F1-model_v4	DNA internalization-related competence protein ComEC/Rec2	Armatimonadetes bacterium CG_4_8_14_3_um_filter_66_20	1.00	18.6	2.55e-13	351	39-355 (359)	526-800 (823)
AF-A0A5B9E5N6-F1-model_v4	MBL fold metallo-hydrolase	Terriglobus albidus	1.00	16.8	2.40e-13	350	1-355 (359)	18-341 (408)
AF-A0A349VKA1-F1-model_v4	Lactamase_B domain-containing protein	Planctomycetaceae bacterium	1.00	17.4	9.25e-14	350	35-356 (359)	352-621 (624)
AF-A0A3B8RL60-F1-model_v4	DNA internalization-related competence protein ComEC/Rec2	Ignavibacteriales bacterium	1.00	18.3	3.43e-13	350	27-353 (359)	528-793 (796)
AF-A0A2M7A4P9-F1-model_v4	DNA internalization-related competence protein ComEC/Rec2	Armatimonadetes bacterium CG07_land_8_20_14_0_80_59_28	1.00	17.3	2.87e-13	350	40-354 (359)	563-823 (825)
AF-A0A3N5R6R7-F1-model_v4	DNA internalization-related competence protein ComEC/Rec2	Desulfobacteraceae bacterium	1.00	16.1	4.35e-13	350	39-355 (359)	549-816 (834)
AF-A0A534RPY3-F1-model_v4	DNA internalization-related competence protein ComEC/Rec2	Deltaproteobacteria bacterium	1.00	18.2	2.01e-13	350	37-355 (359)	527-784 (965)
AF-A0A7Y0HT26-F1-model_v4	MBL fold metallo-hydrolase	Bifidobacterium sp. DSM 109957	1.00	16.2	6.87e-14	349	1-354 (359)	24-305 (416)
AF-A0A7Z9WWX1-F1-model_v4	ComEC/Rec2 family competence protein	Desulfobacterales bacterium	1.00	16.5	4.35e-13	349	37-359 (359)	165-436 (436)
AF-A0A2N2FB97-F1-model_v4	DNA internalization-related competence protein ComEC/Rec2	Deltaproteobacteria bacterium HGW-Deltaproteobacteria-9	1.00	15.9	1.32e-13	349	37-354 (359)	294-561 (579)
AF-A0A7C1AXG6-F1-model_v4	DNA internalization-related competence protein ComEC/Rec2	Desulfobacteraceae bacterium	1.00	16.5	3.04e-13	349	35-354 (359)	425-695 (707)
AF-A0A6A7K5S9-F1-model_v4	DNA internalization-related competence protein ComEC/Rec2	Alkalibaculum sporogenes	1.00	15.7	4.10e-13	349	39-355 (359)	500-754 (756)
AF-A0A7C6NLS2-F1-model_v4	DNA internalization-related competence protein ComEC/Rec2	Halanaerobiaceae bacterium	1.00	18.3	2.26e-13	349	37-354 (359)	520-777 (780)
AF-K2F1L0-F1-model_v4	Lactamase_B domain-containing protein	uncultured bacterium	1.00	19.6	6.87e-14	349	39-354 (359)	525-780 (784)
AF-A0A1F8XPZ6-F1-model_v4	DNA internalization-related competence protein ComEC/Rec2	Deltaproteobacteria bacterium GWB2_55_19	1.00	17.1	1.82e-12	349	37-355 (359)	547-803 (806)
AF-A0A1G1H6C8-F1-model_v4	DNA internalization-related competence protein ComEC/Rec2	Nitrospirae bacterium RBG_19FT_COMBO_42_15	1.00	17	1.61e-12	349	39-355 (359)	563-817 (848)
AF-A0A661LAZ6-F1-model_v4	Lactamase_B domain-containing protein	Deltaproteobacteria bacterium	1.00	15.9	4.90e-13	348	37-358 (359)	12-292 (292)
AF-A0A536LX93-F1-model_v4	ComEC family DNA internalization-related competence protein	Chloroflexi bacterium	1.00	16	2.01e-13	348	7-354 (359)	146-442 (453)
AF-A0A7C6K564-F1-model_v4	MBL fold metallo-hydrolase	Tissierellia bacterium	1.00	16.8	2.01e-13	348	1-354 (359)	95-384 (526)
AF-A0A1W9QF14-F1-model_v4	DNA internalization-related competence protein ComEC/Rec2	Sorangiineae bacterium NIC37A_2	1.00	19.8	9.25e-14	348	30-355 (359)	627-894 (896)
AF-A0A321LRC5-F1-model_v4	Lactamase_B domain-containing protein	Blastocatellia bacterium AA13	1.00	16.2	3.56e-14	348	35-355 (359)	628-921 (923)
AF-A0A1F7BRW5-F1-model_v4	Lactamase_B domain-containing protein	Candidatus Peribacteria bacterium RIFCSPHIGHO2_02_FULL_51_15	1.00	21.5	2.87e-13	347	33-293 (359)	26-258 (277)
AF-A0A7X6PTP3-F1-model_v4	MBL fold metallo-hydrolase	Deltaproteobacteria bacterium	1.00	13	1.38e-11	347	31-353 (359)	11-282 (286)
AF-A0A844FJQ0-F1-model_v4	MBL fold metallo-hydrolase	Anaerosalibacter bizertensis	1.00	17.2	2.55e-13	347	1-353 (359)	74-357 (466)
AF-A0A094JVK1-F1-model_v4	Lactamase_B domain-containing protein	Smithella sp. D17	1.00	16.8	1.11e-13	347	37-354 (359)	237-504 (509)
AF-A0A7Y2D729-F1-model_v4	ComEC/Rec2 family competence protein	Pyrinomonadaceae bacterium	1.00	15.5	4.62e-13	347	36-355 (359)	616-883 (887)
AF-A0A1W2GHB7-F1-model_v4	Metal-dependent hydrolase, beta-lactamase superfamily II	Reichenbachiella faecimaris	1.00	15.7	3.11e-12	346	39-359 (359)	2-284 (284)
AF-K0IE08-F1-model_v4	Putative metallo-beta-lactamase family protein	Candidatus Nitrososphaera gargensis Ga9.2	1.00	16.5	1.17e-13	346	6-356 (359)	1-287 (319)
AF-A0A3S4T4L2-F1-model_v4	Metal-dependent hydrolase, beta-lactamase superfamily II	Candidatus Electrothrix marina	1.00	15.3	7.44e-13	346	35-355 (359)	74-345 (353)
AF-R5GJR8-F1-model_v4	Metallo-beta-lactamase domain protein	Eubacterium sp. CAG:786	1.00	15.1	3.23e-13	346	1-356 (359)	69-349 (433)
AF-A0A154BTZ6-F1-model_v4	Lactamase_B domain-containing protein	Anaerosporomusa subterranea	1.00	17.8	1.78e-13	346	37-355 (359)	521-779 (782)
AF-A0A1F9V9N9-F1-model_v4	DNA internalization-related competence protein ComEC/Rec2	Elusimicrobia bacterium RIFCSPLOWO2_12_FULL_39_28	1.00	16.8	3.64e-13	346	39-355 (359)	525-782 (786)
AF-A0A523ZHJ5-F1-model_v4	DNA internalization-related competence protein ComEC/Rec2	Candidatus Aminicenantes bacterium	1.00	15.9	5.52e-13	346	35-354 (359)	527-789 (790)
AF-A0A3D4YZZ0-F1-model_v4	DNA internalization-related competence protein ComEC/Rec2	Deltaproteobacteria bacterium	1.00	20	1.93e-12	346	36-294 (359)	526-763 (813)
AF-A0A3B1DPV9-F1-model_v4	Lactamase_B domain-containing protein	hydrothermal vent metagenome	1.00	17.2	3.72e-12	345	2-356 (359)	1-273 (273)
AF-A0A7X7I6Y8-F1-model_v4	Uncharacterized protein	Fibrobacter sp.	1.00	13.7	1.00e-12	345	1-353 (359)	2-288 (288)
AF-A0A1V5XXV1-F1-model_v4	ComEC family competence protein	Firmicutes bacterium ADurb.Bin182	1.00	14.7	1.35e-12	345	1-355 (359)	7-299 (302)
AF-A0A2V7Q382-F1-model_v4	Lactamase_B domain-containing protein	Gemmatimonadetes bacterium	1.00	16.3	2.70e-13	345	1-354 (359)	30-310 (372)
AF-A0A2V9MP95-F1-model_v4	Hydrolase	Acidobacteria bacterium	1.00	15.1	1.32e-13	345	1-355 (359)	74-423 (424)
AF-R9N108-F1-model_v4	Uncharacterized protein	Lachnospiraceae bacterium 10-1	1.00	17.3	3.23e-13	345	40-354 (359)	468-736 (742)
AF-A0A399WA87-F1-model_v4	Lactamase_B domain-containing protein	Acidobacteria bacterium	1.00	15.2	8.21e-14	345	36-355 (359)	614-888 (895)
AF-A0A7C4CA06-F1-model_v4	Uncharacterized protein	Phycisphaerae bacterium	1.00	13.1	4.35e-13	344	1-358 (359)	1-281 (291)
AF-A0A522FTV2-F1-model_v4	MBL fold metallo-hydrolase	Bacteroidetes bacterium	1.00	19.7	7.74e-14	344	37-354 (359)	23-309 (372)
AF-A0A358WEY3-F1-model_v4	MBL fold metallo-hydrolase	Oscillospiraceae bacterium	1.00	14.3	3.64e-13	344	1-356 (359)	68-342 (428)
AF-A0A0C9PE69-F1-model_v4	DNA internalization-related competence protein ComEC/Rec2	Candidatus Brocadia sinica JPN1	1.00	12.4	1.49e-13	344	39-356 (359)	310-565 (566)
AF-A0A3N5K4Z5-F1-model_v4	DNA internalization-related competence protein ComEC/Rec2	Zetaproteobacteria bacterium	1.00	17.8	9.82e-14	344	31-354 (359)	450-740 (753)
AF-A0A328RMD9-F1-model_v4	DNA internalization-related competence protein ComEC/Rec2	Candidatus Marinamargulisbacteria bacterium SCGC AG-410-N11	1.00	16.9	7.01e-13	344	39-354 (359)	506-766 (772)
AF-A0A3B1CBY3-F1-model_v4	DNA internalization-related competence protein ComEC/Rec2	hydrothermal vent metagenome	1.00	16.5	4.35e-13	344	38-355 (359)	537-795 (800)
AF-A0A1V4XZX6-F1-model_v4	ComEC family competence protein	Syntrophus sp. PtaB.Bin138	1.00	17.2	1.58e-13	344	28-355 (359)	551-819 (822)
AF-A0A3P1ZXI5-F1-model_v4	MBL fold metallo-hydrolase	Desulfovibrio sp. OH1186_COT-070	1.00	13.7	2.40e-13	344	37-355 (359)	557-824 (828)
AF-A0A4Y8Q557-F1-model_v4	DNA internalization-related competence protein ComEC/Rec2	Paenibacillus athensensis	1.00	15.8	3.04e-13	344	39-355 (359)	554-839 (843)
AF-A0A2W4J6U1-F1-model_v4	DNA internalization-related competence protein ComEC/Rec2	Proteobacteria bacterium	1.00	17.5	1.78e-13	344	35-354 (359)	559-824 (1088)
AF-A0A2H0RR67-F1-model_v4	Lactamase_B domain-containing protein	Candidatus Peregrinibacteria bacterium CG10_big_fil_rev_8_21_14_0_10_55_24	1.00	19.4	1.06e-12	343	38-293 (359)	29-258 (281)
AF-A0A7C3ZGI5-F1-model_v4	MBL fold metallo-hydrolase	Candidatus Woesearchaeota archaeon	1.00	16.7	1.27e-12	343	1-355 (359)	2-291 (300)
AF-X1A0U3-F1-model_v4	Lactamase_B domain-containing protein	marine sediment metagenome	1.00	19.4	5.86e-13	343	35-354 (359)	62-324 (329)
AF-R6ZKI8-F1-model_v4	Lactamase_B domain-containing protein	Firmicutes bacterium CAG:534	1.00	18.7	1.68e-13	343	38-354 (359)	128-425 (429)
AF-A0A1J4VCC3-F1-model_v4	Lactamase_B domain-containing protein	Candidatus Hydrogenedentes bacterium CG1_02_42_14	1.00	18.6	1.40e-13	343	1-354 (359)	151-442 (445)
AF-A0A3A8KL01-F1-model_v4	MBL fold metallo-hydrolase	Corallococcus sp. CA053C	1.00	17.7	9.06e-15	343	1-358 (359)	5-330 (451)
AF-A0A3A4P2E2-F1-model_v4	DNA internalization-related competence protein ComEC/Rec2	Candidatus Abyssubacteria bacterium SURF_5	1.00	14.5	1.68e-13	343	38-355 (359)	512-772 (777)
AF-A0A1Q6LKE0-F1-model_v4	DNA internalization-related competence protein ComEC/Rec2	Clostridium sp. CAG:12237_41	1.00	18.2	1.93e-12	343	35-293 (359)	516-762 (779)
AF-A0A1F4ZVD8-F1-model_v4	DNA internalization-related competence protein ComEC/Rec2	Candidatus Aminicenantes bacterium RBG_13_62_12	1.00	17	1.58e-13	343	35-355 (359)	532-796 (812)
AF-A0A7C5ZX17-F1-model_v4	ComEC/Rec2 family competence protein	Blastocatellia bacterium	1.00	16.2	3.43e-13	343	36-354 (359)	618-892 (905)
AF-A0A1V5IZ80-F1-model_v4	ComEC family competence protein	Firmicutes bacterium ADurb.BinA052	1.00	16.8	3.23e-13	342	38-354 (359)	74-327 (381)
AF-A0A351TYX6-F1-model_v4	DNA internalization-related competence protein ComEC/Rec2	Syntrophorhabdus aromaticivorans	1.00	15.3	1.61e-12	342	37-354 (359)	362-621 (629)
AF-A0A3D2TF86-F1-model_v4	Lactamase_B domain-containing protein	Planctomycetaceae bacterium	1.00	14.2	1.13e-12	342	33-354 (359)	370-636 (639)
AF-A0A417U3R9-F1-model_v4	DNA internalization-related competence protein ComEC/Rec2	Lachnospiraceae bacterium OM04-12BH	1.00	20.3	1.13e-12	342	37-354 (359)	487-751 (756)
AF-A0A3A9S9A3-F1-model_v4	DNA internalization-related competence protein ComEC/Rec2	Butyrivibrio sp. X503	1.00	17.7	4.10e-13	342	35-355 (359)	477-756 (759)
AF-A0A349MJA3-F1-model_v4	DNA internalization-related competence protein ComEC/Rec2	Alphaproteobacteria bacterium	1.00	15.7	5.20e-13	342	34-357 (359)	535-801 (805)
AF-A0A3A6NCZ8-F1-model_v4	DNA internalization-related competence protein ComEC/Rec2	Desulfobulbus sp.	1.00	17.2	3.04e-13	342	39-353 (359)	561-824 (824)
AF-A0A662D589-F1-model_v4	DNA internalization-related competence protein ComEC/Rec2	Candidatus Aminicenantes bacterium	1.00	20.2	9.25e-14	342	37-356 (359)	550-829 (832)
AF-A0A7V4Y1E1-F1-model_v4	ComEC/Rec2 family competence protein	Acidobacteria bacterium	1.00	18.4	8.38e-13	342	29-294 (359)	623-871 (892)
AF-A0A7X3W4E3-F1-model_v4	MBL fold metallo-hydrolase	Acidobacteriia bacterium	1.00	14.2	2.40e-13	341	1-354 (359)	1-327 (339)
AF-A0A7V3BLM7-F1-model_v4	ComEC family DNA internalization-related competence protein	bacterium	1.00	17.5	6.87e-14	341	35-358 (359)	124-408 (425)
AF-A0A534RGQ2-F1-model_v4	MBL fold metallo-hydrolase	Deltaproteobacteria bacterium	1.00	18.8	7.90e-13	341	37-354 (359)	175-431 (445)
AF-A0A534VKV0-F1-model_v4	DNA internalization-related competence protein ComEC/Rec2	Deltaproteobacteria bacterium	1.00	19.3	3.23e-13	341	37-355 (359)	460-717 (730)
AF-R6QGG2-F1-model_v4	DNA internalization-related competence protein ComEC/Rec2	Clostridium sp. CAG:508	1.00	21.8	9.08e-12	341	38-293 (359)	546-783 (785)
AF-A0A661UII6-F1-model_v4	DNA internalization-related competence protein ComEC/Rec2	Candidatus Cloacimonetes bacterium	1.00	16.1	7.90e-13	341	36-354 (359)	513-773 (787)
AF-A0A168DI56-F1-model_v4	Lactamase_B domain-containing protein	Paenibacillus glacialis	1.00	18.1	3.23e-13	341	36-354 (359)	509-794 (797)
AF-A0A6B8RJF2-F1-model_v4	DNA internalization-related competence protein ComEC/Rec2	Paenibacillus psychroresistens	1.00	16.6	1.68e-13	341	38-353 (359)	553-847 (849)
AF-A0A353CSA6-F1-model_v4	Lactamase_B domain-containing protein	Elusimicrobia bacterium	1.00	17.1	1.40e-13	340	1-358 (359)	36-324 (333)
AF-A0A2A5B7I8-F1-model_v4	Uncharacterized protein	SAR86 cluster bacterium	1.00	18	3.86e-13	340	1-355 (359)	2-359 (376)
AF-A0A3R6W3H2-F1-model_v4	DNA internalization-related competence protein ComEC/Rec2	Clostridium sp. AM27-31LB	1.00	17.8	2.17e-12	340	35-293 (359)	322-568 (585)
AF-A0A2N3AK10-F1-model_v4	DNA internalization-related competence protein ComEC/Rec2	Candidatus Atribacteria bacterium HGW-Atribacteria-1	1.00	18.1	1.27e-12	340	38-355 (359)	338-600 (604)
AF-A0A2V8X4M8-F1-model_v4	DNA internalization-related competence protein ComEC/Rec2	Acidobacteria bacterium	1.00	18	3.43e-13	340	32-357 (359)	308-588 (610)
AF-A0A7Z9G720-F1-model_v4	DNA internalization-related competence protein ComEC/Rec2	Myxococcales bacterium	1.00	18.2	2.01e-13	340	39-355 (359)	492-749 (750)
AF-A0A2G6FQG5-F1-model_v4	DNA internalization-related competence protein ComEC/Rec2	Deltaproteobacteria bacterium	1.00	17.2	5.86e-13	340	37-354 (359)	546-801 (810)
AF-A0A3B1CLV2-F1-model_v4	Lactamase_B domain-containing protein	hydrothermal vent metagenome	1.00	16.9	2.93e-12	339	35-354 (359)	11-267 (270)
AF-A0A6B3VYP3-F1-model_v4	ATP-dependent DNA helicase	Bacillus aquiflavi	1.00	13.1	2.05e-12	339	1-358 (359)	1-276 (280)
AF-A0A3A6G3W3-F1-model_v4	MBL fold metallo-hydrolase	Lachnospiraceae bacterium AM25-39	1.00	14.1	1.71e-12	339	1-355 (359)	1-281 (284)
AF-A0A1N6HHD2-F1-model_v4	Metal-dependent hydrolase, beta-lactamase superfamily II	Singulisphaera sp. GP187	1.00	17.2	1.04e-13	339	1-356 (359)	3-282 (371)
AF-A0A3B9YLT8-F1-model_v4	Lactamase_B domain-containing protein	Elusimicrobia bacterium	1.00	19.6	4.35e-13	339	1-294 (359)	94-363 (396)
AF-A0A4U7CY84-F1-model_v4	MBL fold metallo-hydrolase	Halorubrum sp. ASP121	1.00	17.2	1.78e-13	339	1-354 (359)	1-319 (462)
AF-A0A2N7QAR7-F1-model_v4	DNA internalization-related competence protein ComEC/Rec2	Candidatus Aminicenantes bacterium	1.00	16.4	2.17e-12	339	35-354 (359)	263-526 (534)
AF-A0A2E5EU54-F1-model_v4	DNA internalization-related competence protein ComEC/Rec2	Actinomycetia bacterium	1.00	19.2	6.60e-13	339	40-354 (359)	485-741 (743)
AF-A0A2M7HZX9-F1-model_v4	DNA internalization-related competence protein ComEC/Rec2	Ignavibacteriales bacterium CG12_big_fil_rev_8_21_14_0_65_30_8	1.00	19.6	4.10e-13	339	38-354 (359)	533-790 (795)
AF-A0A661MLG4-F1-model_v4	DNA internalization-related competence protein ComEC/Rec2	Deltaproteobacteria bacterium	1.00	16.1	1.20e-12	339	28-355 (359)	537-808 (834)
AF-A0A1G3XVE0-F1-model_v4	DNA internalization-related competence protein ComEC/Rec2	Thermodesulfovibrio sp. RBG_19FT_COMBO_42_12	1.00	16.2	3.23e-13	339	39-355 (359)	542-805 (841)
AF-A0A7C3VZE7-F1-model_v4	DNA internalization-related competence protein ComEC/Rec2	candidate division NC10 bacterium	1.00	18.5	5.86e-13	339	37-355 (359)	577-845 (856)
AF-A0A1W9TT88-F1-model_v4	Lactamase_B domain-containing protein	Desulfobacteraceae bacterium 4572_187	1.00	17.9	1.93e-12	338	1-294 (359)	1-258 (284)
AF-A0A511N6T8-F1-model_v4	Competence protein ComEC	Deinococcus cellulosilyticus NBRC 106333 = KACC 11606	1.00	16	6.60e-13	338	1-354 (359)	7-296 (302)
AF-A0A358V0A4-F1-model_v4	Lactamase_B domain-containing protein	bacterium	1.00	16.8	2.70e-13	338	1-354 (359)	48-363 (409)
AF-A0A1Q7K4G8-F1-model_v4	DNA internalization-related competence protein ComEC/Rec2	Acidobacteria bacterium 13_1_40CM_4_57_6	1.00	16.6	3.43e-13	338	34-359 (359)	394-674 (696)
AF-A0A7C6TBR4-F1-model_v4	DNA internalization-related competence protein ComEC/Rec2	Armatimonadetes bacterium	1.00	16.2	4.80e-14	338	35-357 (359)	516-792 (793)
AF-A0A4Y8HWR0-F1-model_v4	DNA internalization-related competence protein ComEC/Rec2	Candidatus Atribacteria bacterium MT.SAG.1	1.00	18.8	5.86e-13	338	38-355 (359)	529-791 (795)
AF-A0A419T003-F1-model_v4	DNA internalization-related competence protein ComEC/Rec2	Thermohalobacter berrensis	1.00	17.5	6.22e-13	338	40-355 (359)	514-769 (817)
AF-G2FTG8-F1-model_v4	Metallo-beta-lactamase superfamily protein	Desulfosporosinus sp. OT	1.00	17.8	2.26e-13	337	1-355 (359)	9-315 (399)
AF-A0A7X8KVK4-F1-model_v4	MBL fold metallo-hydrolase	Peptococcaceae bacterium	1.00	19.1	4.62e-13	337	1-356 (359)	27-316 (401)
AF-A0A3N5IHZ8-F1-model_v4	ComEC/Rec2 family competence protein	Desulfobacteraceae bacterium	1.00	16.9	4.10e-13	337	41-356 (359)	215-482 (490)
AF-A0A1M3ITS3-F1-model_v4	Uncharacterized protein	Caedibacter sp. 37-49	1.00	13.8	2.01e-13	337	38-354 (359)	26-487 (593)
AF-A0A3Q9B631-F1-model_v4	DNA internalization-related competence protein ComEC/Rec2	Halocella sp. SP3-1	1.00	18.4	1.00e-12	337	40-354 (359)	508-763 (765)
AF-A0A532UC49-F1-model_v4	DNA internalization-related competence protein ComEC/Rec2	bacterium (candidate division B38) B3_B38	1.00	14.7	3.43e-13	337	35-355 (359)	534-795 (811)
AF-A0A5C6CKX8-F1-model_v4	ComEC family competence protein	Bythopirellula polymerisocia	1.00	15.2	6.60e-13	337	31-355 (359)	547-816 (819)
AF-A0A2H0MIX2-F1-model_v4	DNA internalization-related competence protein ComEC/Rec2	Nitrospinae bacterium CG11_big_fil_rev_8_21_14_0_20_56_8	1.00	16.7	1.89e-13	337	35-356 (359)	586-861 (863)
AF-A0A7C6Y2W6-F1-model_v4	MBL fold metallo-hydrolase	Clostridiales bacterium	1.00	18.4	1.61e-12	336	1-294 (359)	88-354 (372)
AF-A0A512ARB0-F1-model_v4	Lactamase_B domain-containing protein	Novosphingobium sediminis	1.00	15	5.86e-13	336	1-356 (359)	32-411 (420)
AF-A0A2V8GFT8-F1-model_v4	Lactamase_B domain-containing protein	Acidobacteria bacterium	1.00	12.3	7.44e-13	336	1-354 (359)	1-331 (630)
AF-A0A7Y5DW66-F1-model_v4	DNA internalization-related competence protein ComEC/Rec2	Polyangiaceae bacterium	1.00	19.1	5.86e-13	336	38-355 (359)	506-771 (772)
AF-A0A2E7LD85-F1-model_v4	Lactamase_B domain-containing protein	Planctomycetaceae bacterium	1.00	14.2	7.01e-13	336	36-354 (359)	569-824 (831)
AF-W4B724-F1-model_v4	DNA internalization-related competence protein ComEC/Rec2	Paenibacillus sp. FSL R5-192	1.00	16.9	1.58e-13	336	36-353 (359)	627-950 (955)
AF-Q726D4-F1-model_v4	DNA internalization-related competence protein ComEC/Rec2	Desulfovibrio vulgaris str. Hildenborough	1.00	13.9	4.10e-13	336	37-354 (359)	697-960 (974)
AF-A0A1F7FI36-F1-model_v4	Lactamase_B domain-containing protein	Candidatus Riflebacteria bacterium GWC2_50_8	1.00	15.2	8.90e-13	335	1-356 (359)	1-282 (286)
AF-A0A136Q6Y1-F1-model_v4	Metallo-beta-lactamase domain protein	Christensenella minuta	1.00	16.4	3.11e-12	335	36-354 (359)	60-314 (316)
AF-A0A838HJG6-F1-model_v4	MBL fold metallo-hydrolase	Gemmatimonadetes bacterium	1.00	18.5	4.10e-13	335	35-355 (359)	86-348 (350)
AF-A0A7X6SUA0-F1-model_v4	MBL fold metallo-hydrolase	Alcaligenaceae bacterium	1.00	19	3.43e-13	335	35-355 (359)	85-363 (365)
AF-A0A2D5ZLZ7-F1-model_v4	Lactamase_B domain-containing protein	Gemmatimonadetes bacterium	1.00	17	1.89e-13	335	1-359 (359)	47-367 (367)
AF-A0A258W7Y7-F1-model_v4	Lactamase_B domain-containing protein	Bdellovibrio sp. 28-41-41	1.00	17	5.20e-13	335	1-298 (359)	20-306 (447)
AF-A0A2D5ZIK1-F1-model_v4	Lactamase_B domain-containing protein	Gemmatimonadetes bacterium	1.00	15.7	4.90e-13	335	27-356 (359)	147-440 (447)
AF-A0A535ADT6-F1-model_v4	DNA internalization-related competence protein ComEC/Rec2	Deltaproteobacteria bacterium	1.00	17.7	7.90e-13	335	39-354 (359)	298-551 (565)
AF-A0A523DMS3-F1-model_v4	DNA internalization-related competence protein ComEC/Rec2	Acidobacteria bacterium	1.00	18.9	2.40e-13	335	35-354 (359)	475-736 (750)
AF-A0A661NUB1-F1-model_v4	DNA internalization-related competence protein ComEC/Rec2	Deltaproteobacteria bacterium	1.00	16.6	2.76e-12	335	39-355 (359)	542-801 (803)
AF-T2G890-F1-model_v4	Putative DNA internalization-related competence protein ComEC/Rec2	Megalodesulfovibrio gigas DSM 1382 = ATCC 19364	1.00	17.9	3.43e-13	335	35-355 (359)	568-837 (840)
AF-A0A316QKW6-F1-model_v4	Lactamase_B domain-containing protein	Clostridiales bacterium	1.00	15.7	3.30e-12	334	28-355 (359)	47-344 (345)
AF-A0A2G9N7X0-F1-model_v4	Uncharacterized protein	Candidatus Woesearchaeota archaeon CG10_big_fil_rev_8_21_14_0_10_44_13	1.00	13.3	1.52e-12	334	1-354 (359)	63-344 (346)
AF-A0A7C1S9G1-F1-model_v4	DNA internalization-related competence protein ComEC/Rec2	Candidatus Aminicenantes bacterium	1.00	17	5.31e-12	334	35-354 (359)	267-529 (531)
AF-A0A1V4WTN3-F1-model_v4	ComEC family competence protein	Syntrophorhabdus sp. PtaB.Bin047	1.00	16.5	5.86e-13	334	40-354 (359)	498-754 (756)
AF-A0A1V5XP45-F1-model_v4	ComEC family competence protein	Deltaproteobacteria bacterium ADurb.Bin207	1.00	18.9	2.05e-12	334	37-355 (359)	516-783 (786)
AF-A0A2J6J8K1-F1-model_v4	DNA internalization-related competence protein ComEC/Rec2	Desulfuromonas sp.	1.00	16.6	1.20e-12	334	35-359 (359)	520-785 (787)
AF-A0A1F7SFG9-F1-model_v4	DNA internalization-related competence protein ComEC/Rec2	Candidatus Schekmanbacteria bacterium RIFCSPLOWO2_12_FULL_38_15	1.00	18	8.90e-13	334	35-355 (359)	519-790 (791)
AF-A0A7X7GR98-F1-model_v4	DNA internalization-related competence protein ComEC/Rec2	Myxococcales bacterium	1.00	17.6	3.43e-13	334	38-359 (359)	525-792 (792)
AF-A0A524L1E8-F1-model_v4	DNA internalization-related competence protein ComEC/Rec2	Syntrophobacterales bacterium	1.00	16.2	1.06e-12	334	37-353 (359)	570-836 (839)
AF-A0A1F9LTY3-F1-model_v4	DNA internalization-related competence protein ComEC/Rec2	Deltaproteobacteria bacterium RIFOXYD12_FULL_57_12	1.00	19.4	5.86e-13	334	37-355 (359)	573-848 (852)
AF-A0A5R9GNM3-F1-model_v4	DNA internalization-related competence protein ComEC/Rec2	Paenibacillus antri	1.00	18.3	2.40e-13	334	37-354 (359)	585-871 (875)
AF-A0A1M5YD06-F1-model_v4	Competence protein ComEC	Desulfofustis glycolicus DSM 9705	1.00	20.5	1.82e-12	333	2-294 (359)	1-258 (275)
AF-A0A1H1FWQ9-F1-model_v4	Competence protein ComEC	Natronobacterium texcoconense	1.00	16	1.20e-12	333	1-354 (359)	44-333 (373)
AF-A0A651HET0-F1-model_v4	MBL fold metallo-hydrolase	Gemmatimonadales bacterium	1.00	15.5	4.10e-13	333	1-352 (359)	43-325 (413)
AF-A0A6N8Z6M3-F1-model_v4	DNA internalization-related competence protein ComEC/Rec2	Chloroflexi bacterium	1.00	19.4	1.20e-12	333	37-354 (359)	554-817 (823)
AF-A0A0A2HUU9-F1-model_v4	Lactamase_B domain-containing protein	Desulfobulbus sp. Tol-SR	1.00	16.4	1.68e-13	333	40-354 (359)	563-825 (854)
AF-A0A7X3CMR9-F1-model_v4	DUF4131 domain-containing protein	Paenibacillus woosongensis	1.00	17.5	5.52e-13	333	37-359 (359)	585-883 (883)
AF-A0A0S2SBN4-F1-model_v4	Competence protein ComEC	Paenibacillus sp. IHB B 3084	1.00	18	5.52e-13	333	36-354 (359)	612-907 (917)
AF-A0A2V7UV56-F1-model_v4	Lactamase_B domain-containing protein	Acidobacteria bacterium	1.00	18.8	5.20e-13	332	35-353 (359)	127-388 (392)
AF-A0A1Z5HSH8-F1-model_v4	Hydrolase	Calderihabitans maritimus	1.00	17.2	2.26e-13	332	1-358 (359)	76-372 (498)
AF-A0A4U1A866-F1-model_v4	MBL fold metallo-hydrolase	Desulfopila sp. IMCC35006	1.00	15.6	2.01e-13	332	39-356 (359)	288-573 (577)
AF-A0A1F6S0P8-F1-model_v4	DNA internalization-related competence protein ComEC/Rec2	Candidatus Melainabacteria bacterium RIFOXYA12_FULL_32_12	1.00	18.3	3.64e-13	332	35-354 (359)	521-780 (784)
AF-A0A3M1RNR8-F1-model_v4	DNA internalization-related competence protein ComEC/Rec2	Candidatus Schekmanbacteria bacterium	1.00	15.7	4.90e-13	332	28-355 (359)	517-788 (791)
AF-A0A1V1WRU5-F1-model_v4	DNA internalization-related competence protein ComEC/Rec2	Desulfobacterales bacterium S7086C20	1.00	16.9	2.31e-12	332	40-355 (359)	544-810 (813)
AF-A0L578-F1-model_v4	DNA internalization-related competence protein ComEC/Rec2	Magnetococcus marinus MC-1	1.00	15.6	3.30e-12	332	38-353 (359)	544-804 (815)
AF-A0A7C4UE38-F1-model_v4	ComEC family competence protein	Gemmataceae bacterium	1.00	17.5	2.70e-13	332	31-354 (359)	564-824 (837)
AF-A0A2P8HWI2-F1-model_v4	Beta-lactamase superfamily II metal-dependent hydrolase	Salsuginibacillus halophilus	1.00	13.7	5.99e-12	331	1-356 (359)	1-278 (286)
AF-A0A3B9YPA2-F1-model_v4	Hydrolase	Elusimicrobia bacterium	1.00	18.4	1.43e-12	331	2-294 (359)	43-314 (353)
AF-A0A3B1CV78-F1-model_v4	Uncharacterized protein	hydrothermal vent metagenome	1.00	15.2	1.20e-12	331	39-355 (359)	467-733 (769)
AF-A0LJ01-F1-model_v4	DNA internalization-related competence protein ComEC/Rec2	Syntrophobacter fumaroxidans MPOB	1.00	15.5	1.43e-12	331	38-355 (359)	569-833 (846)
AF-A0A7M1SCB4-F1-model_v4	Uncharacterized protein	Cytobacillus suaedae	1.00	13.7	5.31e-12	330	1-355 (359)	1-273 (282)
AF-A0A355TYL4-F1-model_v4	Lactamase_B domain-containing protein	Ruminococcus sp.	1.00	14.3	1.43e-12	330	38-354 (359)	45-295 (297)
AF-A0A1F9RHI9-F1-model_v4	Lactamase_B domain-containing protein	Elusimicrobia bacterium GWA2_62_23	1.00	20.3	2.55e-13	330	1-294 (359)	8-278 (306)
AF-A0A413G1Q7-F1-model_v4	MBL fold metallo-hydrolase	Anaerotruncus sp. AF02-27	1.00	17.1	2.40e-13	330	1-355 (359)	12-312 (377)
AF-R4W706-F1-model_v4	Putative hydrolase (Metallo-beta-lactamase superfamily) protein	Salinarchaeum sp. Harcht-Bsk1	1.00	18.1	3.30e-12	330	1-306 (359)	25-299 (380)
AF-A0A849Z5W0-F1-model_v4	MBL fold metallo-hydrolase	Polyangiaceae bacterium	1.00	19.6	1.27e-12	330	37-294 (359)	346-588 (605)
AF-A0A2H0PDR3-F1-model_v4	DNA internalization-related competence protein ComEC/Rec2	Deltaproteobacteria bacterium CG11_big_fil_rev_8_21_14_0_20_47_16	1.00	14.3	3.30e-12	330	39-355 (359)	491-754 (756)
AF-A0A3M2D4D1-F1-model_v4	DNA internalization-related competence protein ComEC/Rec2	Nitrospirae bacterium	1.00	13.7	7.01e-13	330	35-355 (359)	546-821 (854)
AF-A0A432Q8F7-F1-model_v4	Lactamase_B domain-containing protein	Desulfobulbus sp.	1.00	15.5	3.50e-12	329	35-354 (359)	125-389 (399)
AF-A0A7C4X4V1-F1-model_v4	DNA internalization-related competence protein ComEC/Rec2	Desulfobacteraceae bacterium	1.00	13.7	1.61e-12	329	36-355 (359)	538-802 (827)
AF-A0A2H0MU31-F1-model_v4	DNA internalization-related competence protein ComEC/Rec2	Nitrospinae bacterium CG11_big_fil_rev_8_21_14_0_20_45_15	1.00	14.7	3.43e-13	329	27-356 (359)	603-877 (879)
AF-A0A6N2CYF6-F1-model_v4	MBL fold metallo-hydrolase	Deltaproteobacteria bacterium	1.00	15.6	3.30e-12	328	36-354 (359)	64-323 (333)
AF-A0A7V1DNS1-F1-model_v4	DNA internalization-related competence protein ComEC/Rec2	bacterium	1.00	14.4	7.44e-13	328	37-354 (359)	322-594 (612)
AF-A0A522WH87-F1-model_v4	DNA internalization-related competence protein ComEC/Rec2	bacterium	1.00	15.2	5.01e-12	328	36-354 (359)	385-641 (648)
AF-A0A661X065-F1-model_v4	DNA internalization-related competence protein ComEC/Rec2	Caldiserica bacterium	1.00	17.9	8.90e-13	328	39-355 (359)	453-715 (716)
AF-A0A534XY66-F1-model_v4	DNA internalization-related competence protein ComEC/Rec2	Deltaproteobacteria bacterium	1.00	18.5	1.78e-13	328	31-354 (359)	541-825 (826)
AF-A0A3A0DTV3-F1-model_v4	Lactamase_B domain-containing protein	Planctomycetota bacterium	1.00	17	7.01e-13	328	31-354 (359)	566-833 (835)
AF-A0A7T0BT91-F1-model_v4	DNA internalization-related competence protein ComEC/Rec2	Candidatus Nitronauta litoralis	1.00	18.4	6.60e-13	328	38-354 (359)	577-843 (850)
AF-A0A1V6DES8-F1-model_v4	ComEC family competence protein	Planctomycetes bacterium ADurb.Bin126	1.00	16.2	1.68e-13	327	1-355 (359)	9-356 (359)
AF-A0A1F4QIU9-F1-model_v4	DNA internalization-related competence protein ComEC/Rec2	candidate division NC10 bacterium RBG_16_65_8	1.00	16.2	6.22e-13	327	37-359 (359)	244-524 (538)
AF-A0A800K7G4-F1-model_v4	DNA internalization-related competence protein ComEC/Rec2	Gemmatimonadetes bacterium	1.00	16.5	7.90e-13	327	38-354 (359)	478-736 (738)
AF-A0A7Y5KVF8-F1-model_v4	DUF4131 domain-containing protein	Polyangiaceae bacterium	1.00	16.3	2.45e-12	327	37-353 (359)	540-806 (806)
AF-A0A7T6ARL4-F1-model_v4	DNA internalization-related competence protein ComEC/Rec2	Desulfobulbus oligotrophicus	1.00	15.4	5.52e-13	327	35-354 (359)	559-833 (834)
AF-A0A432HCX0-F1-model_v4	MBL fold metallo-hydrolase	Deltaproteobacteria bacterium	1.00	16.3	7.16e-12	326	1-356 (359)	8-294 (297)
AF-A0A1T5CJX1-F1-model_v4	Competence protein ComEC	Lachnospiraceae bacterium	1.00	19.9	8.90e-13	326	35-354 (359)	477-741 (758)
AF-A0A290ZKP0-F1-model_v4	DNA internalization-related competence protein ComEC/Rec2	Thauera sp. K11	1.00	17.2	2.60e-12	326	36-355 (359)	523-780 (791)
AF-A0A0S8CRZ9-F1-model_v4	Lactamase_B domain-containing protein	Desulfobacterales bacterium SG8_35_2	1.00	17.6	6.22e-13	326	37-355 (359)	582-852 (855)
AF-A0A7W0J9I6-F1-model_v4	ComEC/Rec2 family competence protein	Acidobacteria bacterium	1.00	16.2	4.90e-13	326	36-354 (359)	773-1046 (1047)
AF-Q01V77-F1-model_v4	Beta-lactamase domain protein	Candidatus Solibacter usitatus Ellin6076	1.00	14	7.74e-14	325	1-355 (359)	1-339 (340)
AF-A0A7V9CMR4-F1-model_v4	MBL fold metallo-hydrolase	Acidobacteria bacterium	1.00	14.4	3.04e-13	325	1-355 (359)	1-344 (346)
AF-A0A7X7WHZ7-F1-model_v4	Uncharacterized protein	candidate division Zixibacteria bacterium	1.00	15.2	7.01e-13	325	1-354 (359)	1-354 (361)
AF-A0A7Y3AEL9-F1-model_v4	DNA internalization-related competence protein ComEC/Rec2	Desulfobacterales bacterium	1.00	15.8	5.01e-12	325	41-357 (359)	553-818 (821)
AF-A0A2G6MJ53-F1-model_v4	DNA internalization-related competence protein ComEC/Rec2	Desulfobulbus propionicus	1.00	16.3	6.60e-13	325	35-353 (359)	560-833 (834)
AF-A0A1M7YGE9-F1-model_v4	Competence protein ComEC	Desulfopila aestuarii DSM 18488	1.00	18.4	1.11e-13	325	38-355 (359)	564-845 (848)
AF-A0A432QPS6-F1-model_v4	DNA internalization-related competence protein ComEC/Rec2	Desulfobulbus sp.	1.00	17.7	5.31e-12	325	35-357 (359)	596-861 (870)
AF-A0A7T0C596-F1-model_v4	DNA internalization-related competence protein ComEC/Rec2	Candidatus Nitrohelix vancouverensis	1.00	17.2	1.13e-12	325	35-353 (359)	598-870 (877)
AF-A0A3D1NCG4-F1-model_v4	DNA internalization-related competence protein ComEC/Rec2	Desulfomicrobiaceae bacterium	1.00	15.3	2.45e-12	325	37-355 (359)	545-808 (882)
AF-Q315P8-F1-model_v4	ComEC/Rec2-related protein	Oleidesulfovibrio alaskensis G20	1.00	15.4	1.20e-12	325	37-355 (359)	631-899 (900)
AF-A0A7V9TGM6-F1-model_v4	MBL fold metallo-hydrolase	Gemmatimonadetes bacterium	1.00	16	8.90e-13	324	1-356 (359)	38-326 (340)
AF-A0A2Z5FVA4-F1-model_v4	Beta-lactamase domain protein	Acidisarcina polymorpha	1.00	14	5.52e-13	324	1-354 (359)	21-371 (373)
AF-A0A832PX91-F1-model_v4	DNA internalization-related competence protein ComEC/Rec2	Oligoflexales bacterium	1.00	21.6	1.00e-12	324	35-294 (359)	512-747 (764)
AF-A0A1F9A2N9-F1-model_v4	DNA internalization-related competence protein ComEC/Rec2	Deltaproteobacteria bacterium RBG_13_43_22	1.00	15.4	2.45e-12	324	41-356 (359)	553-822 (845)
AF-A0A1F3BS81-F1-model_v4	Lactamase_B domain-containing protein	Anaeromyxobacter sp. RBG_16_69_14	1.00	15.7	8.38e-13	323	39-354 (359)	99-350 (367)
AF-A0A4R6WH31-F1-model_v4	Beta-lactamase superfamily II metal-dependent hydrolase	Sphingobacterium yanglingense	1.00	13.6	3.23e-13	323	1-355 (359)	2-399 (401)
AF-A0A1F2RQC5-F1-model_v4	LTD domain-containing protein	Acidobacteria bacterium RIFCSPLOWO2_02_FULL_61_28	1.00	16.2	1.13e-12	323	2-359 (359)	1-327 (441)
AF-A0A353QTX5-F1-model_v4	DNA internalization-related competence protein ComEC/Rec2	Cyanobacteria bacterium UBA9971	1.00	18.7	1.27e-12	323	39-358 (359)	244-503 (506)
AF-A0A7X9GMK6-F1-model_v4	MBL fold metallo-hydrolase	Desulfitobacterium sp.	1.00	19.3	3.64e-13	323	1-356 (359)	70-373 (522)
AF-Q6SI24-F1-model_v4	Recombination protein-related protein	uncultured marine bacterium 105	1.00	15.1	8.90e-13	322	4-355 (359)	1-337 (338)
AF-A0A1E3X8U6-F1-model_v4	Competence protein ComA	Candidatus Scalindua rubra	1.00	12.1	5.01e-12	322	35-354 (359)	126-391 (404)
AF-A0A7Y4W1F7-F1-model_v4	Uncharacterized protein	Methylococcaceae bacterium	1.00	18.2	3.86e-13	322	1-356 (359)	4-377 (405)
AF-A0A3N5NJD6-F1-model_v4	DNA internalization-related competence protein ComEC/Rec2	Deltaproteobacteria bacterium	1.00	14.4	5.31e-12	322	37-356 (359)	319-579 (583)
AF-A0A7C3F784-F1-model_v4	DUF4131 domain-containing protein	Anaerolineae bacterium	1.00	15.1	3.50e-12	322	38-354 (359)	531-773 (782)
AF-A0A847PK79-F1-model_v4	DNA internalization-related competence protein ComEC/Rec2	Candidatus Atribacteria bacterium	1.00	19.6	1.27e-12	322	35-354 (359)	520-784 (786)
AF-A0A523E6U0-F1-model_v4	DNA internalization-related competence protein ComEC/Rec2	Acidobacteria bacterium	1.00	16.2	2.40e-13	322	35-355 (359)	514-779 (789)
AF-A0A2M7F4L4-F1-model_v4	DNA internalization-related competence protein ComEC/Rec2	Nitrospirae bacterium CG17_big_fil_post_rev_8_21_14_2_50_50_9	1.00	16.1	5.01e-12	322	35-354 (359)	555-824 (825)
AF-A0A2E9QQG1-F1-model_v4	DNA internalization-related competence protein ComEC/Rec2	Deltaproteobacteria bacterium	1.00	16.1	3.94e-12	322	39-354 (359)	617-881 (887)
AF-A0A661STC1-F1-model_v4	Lactamase_B domain-containing protein	Deltaproteobacteria bacterium	1.00	14.8	2.22e-11	321	41-354 (359)	3-274 (276)
AF-A0A5E4J7C0-F1-model_v4	Lactamase_B domain-containing protein	uncultured archaeon	1.00	17.5	2.45e-12	321	36-299 (359)	3-307 (410)
AF-A0A534SAQ2-F1-model_v4	MBL fold metallo-hydrolase	Deltaproteobacteria bacterium	1.00	14.7	2.31e-12	321	1-354 (359)	73-397 (415)
AF-A0A1J4SI75-F1-model_v4	DNA internalization-related competence protein ComEC/Rec2	Desulfovibrionaceae bacterium CG1_02_65_16	1.00	16.1	1.27e-12	321	37-355 (359)	419-687 (689)
AF-A0A7X8ARW9-F1-model_v4	DNA internalization-related competence protein ComEC/Rec2	bacterium	1.00	15.6	6.35e-12	321	40-355 (359)	454-714 (736)
AF-A0A2T2U9L7-F1-model_v4	DNA internalization-related competence protein ComEC/Rec2	Bacteroidetes bacterium QS_8_64_10	1.00	17	1.93e-12	321	36-353 (359)	558-820 (823)
AF-A0A2G2J8H3-F1-model_v4	Lactamase_B domain-containing protein	Blastopirellula sp.	1.00	15.9	7.90e-13	321	37-354 (359)	572-827 (835)
AF-A0A3A0CVC9-F1-model_v4	Lactamase_B domain-containing protein	Planctomycetota bacterium	1.00	17.3	8.38e-13	321	37-356 (359)	845-1120 (1125)
AF-A0A1Q7PFZ1-F1-model_v4	Lactamase_B domain-containing protein	Candidatus Rokubacteria bacterium 13_1_40CM_2_68_8	1.00	16.8	1.38e-11	320	36-355 (359)	1-248 (254)
AF-A0A395LM33-F1-model_v4	Uncharacterized protein	Alteriqipengyuania lutimaris	1.00	18.2	1.52e-12	320	34-299 (359)	6-305 (402)
AF-A0A3A4Z3Y3-F1-model_v4	DNA internalization-related competence protein ComEC/Rec2	Desulfobacteraceae bacterium	1.00	16.9	8.90e-13	320	40-354 (359)	556-830 (831)
AF-A0A5S4ZYL7-F1-model_v4	Competence protein ComEC	Desulfallas thermosapovorans DSM 6562	1.00	16.8	3.64e-13	319	1-354 (359)	15-311 (399)
AF-A0A414FW36-F1-model_v4	MBL fold metallo-hydrolase	Collinsella intestinalis	1.00	17.8	1.32e-13	319	1-354 (359)	26-314 (410)
AF-A0A3N6A794-F1-model_v4	DNA internalization-related competence protein ComEC/Rec2	Acidobacteria bacterium	1.00	15.9	8.38e-13	319	36-355 (359)	369-639 (640)
AF-A0A0T6A873-F1-model_v4	Metallo-beta-lactamase superfamily	candidate division NC10 bacterium CSP1-5	1.00	18.5	4.44e-12	319	38-355 (359)	537-804 (814)
AF-A0A7V1V3Z6-F1-model_v4	DNA internalization-related competence protein ComEC/Rec2	Nitrospirae bacterium	1.00	15.1	2.93e-12	319	36-355 (359)	548-821 (853)
AF-A0A831TWZ1-F1-model_v4	MBL fold metallo-hydrolase	Armatimonadetes bacterium	1.00	14	2.60e-12	318	1-357 (359)	1-344 (345)
AF-A0A3N2E0W5-F1-model_v4	Beta-lactamase superfamily II metal-dependent hydrolase	Sinobacterium caligoides	1.00	16	1.27e-12	318	1-355 (359)	4-370 (383)
AF-A0A2E6MJ95-F1-model_v4	LTD domain-containing protein	Gemmatimonadetes bacterium	1.00	16	1.20e-12	318	1-354 (359)	1-275 (431)
AF-A0A6J4V442-F1-model_v4	DNA internalization-related competence protein ComEC/Rec2	uncultured Truepera sp.	1.00	20.5	3.17e-11	318	36-294 (359)	496-725 (746)
AF-A0A2K4ZFY9-F1-model_v4	ComEC family competence protein	Acetatifactor muris	1.00	15.8	1.06e-12	318	38-355 (359)	491-767 (770)
AF-A0A7X7X541-F1-model_v4	DNA internalization-related competence protein ComEC/Rec2	Caldisericales bacterium	1.00	17.2	1.35e-12	318	37-354 (359)	509-772 (775)
AF-J4YM91-F1-model_v4	DNA internalization-related competence protein ComEC/Rec2	Achromobacter marplatensis	1.00	15.2	1.52e-12	318	36-354 (359)	531-794 (806)
AF-A0A7R8B3C4-F1-model_v4	DNA internalization-related competence protein ComEC/Rec2	Bryobacterales bacterium F-183	1.00	15.3	9.44e-13	318	34-354 (359)	566-838 (839)
AF-A0A2Z6AYR4-F1-model_v4	DNA internalization-related competence protein ComEC/Rec2	Desulfovibrio ferrophilus	1.00	14.5	5.64e-12	318	37-358 (359)	584-849 (854)
AF-V9G3K3-F1-model_v4	Late competence protein ComEC, DNA transport	Paenibacillus sp. JCM 10914	1.00	18.3	6.60e-13	318	33-354 (359)	588-886 (889)
AF-A0A1H9LM35-F1-model_v4	Metal-dependent hydrolase, beta-lactamase superfamily II	Gracilibacillus ureilyticus	1.00	11.8	1.97e-11	317	1-353 (359)	1-261 (262)
AF-A0A6G1YY72-F1-model_v4	MBL fold metallo-hydrolase	Haloferax marinisediminis	1.00	15.8	5.01e-12	317	1-354 (359)	3-312 (475)
AF-A0A3N5SVC8-F1-model_v4	DNA internalization-related competence protein ComEC/Rec2	Candidatus Aminicenantes bacterium	1.00	15.6	2.31e-12	317	35-355 (359)	402-667 (692)
AF-A0A7V6GAS0-F1-model_v4	DNA internalization-related competence protein ComEC/Rec2	Clostridia bacterium	1.00	17.3	1.00e-12	317	35-354 (359)	498-763 (766)
AF-A0A7T9E735-F1-model_v4	DNA internalization-related competence protein ComEC/Rec2	Fibrobacteres bacterium	1.00	16.3	1.93e-12	317	39-351 (359)	513-772 (783)
AF-D7CNZ0-F1-model_v4	DNA internalization-related competence protein ComEC/Rec2	Syntrophothermus lipocalidus DSM 12680	1.00	15.3	1.93e-12	317	38-354 (359)	499-762 (794)
AF-I0I3T9-F1-model_v4	Competence protein ComEC	Caldilinea aerophila DSM 14535 = NBRC 104270	1.00	16.7	1.52e-12	317	37-354 (359)	578-833 (835)
AF-A0A651HQY5-F1-model_v4	MBL fold metallo-hydrolase	Gemmatimonadales bacterium	1.00	16.3	2.76e-12	316	1-354 (359)	3-286 (363)
AF-A0A355UR79-F1-model_v4	Lactamase_B domain-containing protein	Cyanobacteria bacterium UBA8530	1.00	16.5	2.17e-12	316	1-354 (359)	1-279 (393)
AF-A0A7C0ZWE6-F1-model_v4	ComEC/Rec2 family competence protein	Firmicutes bacterium	1.00	17.8	7.16e-12	316	37-354 (359)	270-533 (558)
AF-R6DQB5-F1-model_v4	DNA internalization competence protein ComEC/Rec2-like protein	Clostridium sp. CAG:594	1.00	14.6	6.74e-12	316	41-356 (359)	417-666 (667)
AF-A0A1F5BEA5-F1-model_v4	DNA internalization-related competence protein ComEC/Rec2	Candidatus Aminicenantes bacterium RBG_19FT_COMBO_65_30	1.00	15.8	1.52e-12	316	36-355 (359)	497-774 (775)
AF-A0A7V4LF10-F1-model_v4	ComEC/Rec2 family competence protein	Deltaproteobacteria bacterium	1.00	16	2.45e-12	316	36-359 (359)	543-826 (828)
AF-A0A521UB19-F1-model_v4	DNA internalization-related competence protein ComEC/Rec2	Myxococcaceae bacterium	1.00	17.7	4.72e-12	316	37-351 (359)	568-828 (828)
AF-W4LNL0-F1-model_v4	Lactamase_B domain-containing protein	Candidatus Entotheonella gemina	1.00	15.7	4.19e-12	316	37-358 (359)	554-823 (836)
AF-A0A2V8TDA5-F1-model_v4	DNA internalization-related competence protein ComEC/Rec2	Acidobacteria bacterium	1.00	17.3	5.52e-13	316	22-355 (359)	547-832 (846)
AF-A0A539ECQ8-F1-model_v4	Lactamase_B domain-containing protein	bacterium	1.00	15.5	5.01e-12	315	35-355 (359)	7-287 (296)
AF-A0A343TLF9-F1-model_v4	Competence protein ComEC	Halalkaliarchaeum desulfuricum	1.00	18.1	5.99e-12	315	1-357 (359)	28-325 (357)
AF-A0A7X6YW42-F1-model_v4	MBL fold metallo-hydrolase	Desulfobulbaceae bacterium	1.00	15.6	1.93e-12	315	37-359 (359)	129-395 (411)
AF-A0A2S2KPS0-F1-model_v4	Lactamase_B domain-containing protein	Nitrosopumilus zosterae	1.00	14.2	2.70e-13	315	41-356 (359)	85-461 (462)
AF-A0A0F6SFU7-F1-model_v4	Competence protein ComEC/Rec2-related protein	Sandaracinus amylolyticus	1.00	16.2	6.74e-12	315	37-354 (359)	445-710 (719)
AF-A0A1G1FB14-F1-model_v4	DNA internalization-related competence protein ComEC/Rec2	Nitrospirae bacterium GWC2_57_13	1.00	16.9	1.30e-11	315	39-354 (359)	549-812 (850)
AF-A0A6A8DF84-F1-model_v4	Uncharacterized protein	Aquibacillus halophilus	1.00	13.4	5.76e-11	314	1-353 (359)	1-265 (266)
AF-A0A4R4JLM8-F1-model_v4	Hydrolase	Bacillus sp. CBEL-1	1.00	13.7	8.56e-12	314	5-354 (359)	1-264 (269)
AF-A0A2V9J1R1-F1-model_v4	Hydrolase	Acidobacteria bacterium	1.00	16.2	7.44e-13	314	2-355 (359)	1-346 (351)
AF-A0A1C6UWG2-F1-model_v4	Metal-dependent hydrolase, beta-lactamase superfamily II	Micromonospora yangpuensis	1.00	14.9	4.44e-12	314	1-343 (359)	3-401 (402)
AF-A0A2E9QXA0-F1-model_v4	Lactamase_B domain-containing protein	Deltaproteobacteria bacterium	1.00	17.1	7.90e-13	314	23-355 (359)	27-303 (416)
AF-A0A1L3GDB9-F1-model_v4	DNA internalization-related competence protein ComEC/Rec2	Syntrophotalea acetylenica	1.00	17.2	3.72e-12	314	31-359 (359)	509-778 (780)
AF-A0A317G4T3-F1-model_v4	Lactamase_B domain-containing protein	Butyrivibrio fibrisolvens	1.00	16.3	4.19e-12	314	35-354 (359)	519-791 (799)
AF-A0A2M8FY26-F1-model_v4	DNA internalization-related competence protein ComEC/Rec2	Deltaproteobacteria bacterium CG_4_9_14_0_2_um_filter_42_21	1.00	16.8	5.31e-12	314	37-354 (359)	543-805 (816)
AF-A0A2S5HQS0-F1-model_v4	MBL fold metallo-hydrolase	Brevibacillus laterosporus	1.00	14.6	1.82e-12	313	18-354 (359)	27-301 (313)
AF-A0A7R9NCN2-F1-model_v4	Uncharacterized protein	Candidatus Methanoperedenaceae archaeon GB37	1.00	13.7	5.64e-12	313	37-354 (359)	101-346 (348)
AF-A0A2V8TZ88-F1-model_v4	DNA internalization-related competence protein ComEC/Rec2	Acidobacteria bacterium	1.00	18.5	4.72e-12	313	38-356 (359)	553-816 (834)
AF-A0A1F4QX11-F1-model_v4	DNA internalization-related competence protein ComEC/Rec2	candidate division NC10 bacterium RIFCSPLOWO2_12_FULL_66_18	1.00	14.5	2.76e-12	313	39-356 (359)	566-835 (838)
AF-A0A1E7HC95-F1-model_v4	DNA internalization-related competence protein ComEC/Rec2	Desulfobulbaceae bacterium S3730MH12	1.00	14.7	1.06e-12	313	41-355 (359)	565-844 (850)
AF-A0A7V2DDU6-F1-model_v4	DNA internalization-related competence protein ComEC/Rec2	Deltaproteobacteria bacterium	1.00	14.9	2.45e-12	313	35-354 (359)	723-992 (1001)
AF-A0A6B1CAP7-F1-model_v4	MBL fold metallo-hydrolase	Acidobacteriia bacterium	1.00	14.2	5.86e-13	312	1-355 (359)	62-412 (413)
AF-A0A523NK27-F1-model_v4	ComEC/Rec2 family competence protein	Nitrospina sp.	1.00	16.2	3.72e-12	312	39-354 (359)	186-451 (455)
AF-A0A2V9UXM2-F1-model_v4	Lactamase_B domain-containing protein	Acidobacteria bacterium	1.00	14.2	2.17e-12	312	36-353 (359)	274-541 (542)
AF-A0A523MZA4-F1-model_v4	ComEC family competence protein	Nitrospina sp.	1.00	15.3	4.19e-12	312	39-354 (359)	490-755 (759)
AF-A0A2V7VMG9-F1-model_v4	DNA internalization-related competence protein ComEC/Rec2	Acidobacteria bacterium	1.00	16.8	2.45e-12	312	36-355 (359)	522-781 (786)
AF-A0A4R4EFN4-F1-model_v4	DNA internalization-related competence protein ComEC/Rec2	Paenibacillus albiflavus	1.00	17.1	2.05e-12	312	39-354 (359)	555-831 (837)
AF-A0A7C7T7N1-F1-model_v4	MBL fold metallo-hydrolase	Gemmatimonadetes bacterium	1.00	16.3	1.43e-12	311	1-354 (359)	2-274 (325)
AF-A0A5B9W327-F1-model_v4	ComEC family competence protein	Aquisphaera giovannonii	1.00	14.6	1.71e-12	311	1-357 (359)	2-348 (349)
AF-A0A151A9X5-F1-model_v4	Hydroxyacylglutathione hydrolase	Halalkalicoccus paucihalophilus	1.00	15.2	2.65e-11	311	1-354 (359)	12-301 (361)
AF-A0A7R8AV75-F1-model_v4	Lactamase_B domain-containing protein	Luteitalea sp. TBR-22	1.00	14.1	9.44e-13	311	1-351 (359)	9-401 (407)
AF-A0A367Z2F3-F1-model_v4	Beta-galactosidase	Ignavibacteriae bacterium	1.00	17	2.31e-12	311	1-356 (359)	1-311 (559)
AF-A0A1W9P8W6-F1-model_v4	DNA internalization-related competence protein ComEC/Rec2	Candidatus Aminicenantes bacterium 4484_214	1.00	16.3	1.20e-12	311	35-356 (359)	423-695 (701)
AF-A0A2E7ZR69-F1-model_v4	DNA internalization-related competence protein ComEC/Rec2	Myxococcales bacterium	1.00	17	5.01e-12	311	37-352 (359)	513-777 (805)
AF-A0A2E3RF11-F1-model_v4	Lactamase_B domain-containing protein	Planctomycetaceae bacterium	1.00	13.6	2.05e-12	311	33-353 (359)	567-831 (836)
AF-A0A357XWF7-F1-model_v4	Lactamase_B domain-containing protein	Planctomycetaceae bacterium	1.00	16	9.44e-13	311	37-355 (359)	660-927 (933)
AF-A0A6L4AFV2-F1-model_v4	DNA internalization-related competence protein ComEC/Rec2	Desulfobulbaceae bacterium	1.00	17.6	1.40e-13	311	41-356 (359)	666-948 (965)
AF-A0A2M8DG33-F1-model_v4	Lactamase_B domain-containing protein	Nitrospirae bacterium CG_4_9_14_0_8_um_filter_70_14	1.00	18.6	6.74e-12	310	39-359 (359)	29-294 (321)
AF-A0A831URE2-F1-model_v4	ComEC/Rec2 family competence protein	Desulfobacteraceae bacterium	1.00	15.7	1.46e-11	310	35-356 (359)	110-375 (377)
AF-A0A2N2ENY0-F1-model_v4	Lactamase_B domain-containing protein	Elusimicrobia bacterium HGW-Elusimicrobia-3	1.00	18	5.52e-13	310	16-356 (359)	97-379 (380)
AF-A0A354UQ22-F1-model_v4	Uncharacterized protein	Clostridiales bacterium	1.00	17.1	3.04e-13	310	17-357 (359)	36-363 (392)
AF-I5ASX7-F1-model_v4	ComEC/Rec2-related protein	[Eubacterium] cellulosolvens 6	1.00	16.5	9.08e-12	310	35-354 (359)	524-786 (793)
AF-A0A1M5Y3N0-F1-model_v4	Competence protein ComEC	Desulfofustis glycolicus DSM 9705	1.00	15.9	2.93e-12	310	37-357 (359)	556-827 (844)
AF-A0A381PDI5-F1-model_v4	Lactamase_B domain-containing protein	marine metagenome	1.00	15.1	2.87e-13	309	1-355 (359)	35-381 (382)
AF-A0A1W9U8J1-F1-model_v4	DNA internalization-related competence protein ComEC/Rec2	Desulfobacteraceae bacterium 4572_35.1	1.00	18.4	9.64e-12	309	35-353 (359)	553-809 (811)
AF-A0A1H0U7F3-F1-model_v4	Competence protein ComEC	Desulforhopalus singaporensis	1.00	16.5	6.60e-13	309	36-355 (359)	559-853 (861)
AF-A0A7J0BNI4-F1-model_v4	Competence protein ComEC	Desulfovibrio subterraneus	1.00	17.1	7.16e-12	309	37-355 (359)	687-950 (954)
AF-A0A1G0L4V0-F1-model_v4	Lactamase_B domain-containing protein	Gemmatimonadetes bacterium GWC2_71_9	1.00	16.4	3.57e-11	308	1-355 (359)	1-284 (300)
AF-A0A1L6MWM3-F1-model_v4	Lactamase_B domain-containing protein	Pajaroellobacter abortibovis	1.00	16.3	6.74e-12	308	1-353 (359)	2-339 (339)
AF-A0A4P5VYN0-F1-model_v4	Lactamase_B domain-containing protein	Deltaproteobacteria bacterium	1.00	13.7	5.64e-12	308	14-354 (359)	1-269 (361)
AF-C8X0V9-F1-model_v4	DNA internalization-related competence protein ComEC/Rec2	Desulfohalobium retbaense DSM 5692	1.00	17.5	7.90e-13	308	38-355 (359)	544-807 (811)
AF-A0A0D2J978-F1-model_v4	Uncharacterized protein	Dethiosulfatarculus sandiegensis	1.00	17.2	8.56e-12	308	38-354 (359)	566-827 (836)
AF-A0A7Y1UJF7-F1-model_v4	MBL fold metallo-hydrolase	Akkermansiaceae bacterium	1.00	16	1.82e-12	307	38-357 (359)	5-309 (327)
AF-A0A520PYR9-F1-model_v4	MBL fold metallo-hydrolase	Sandaracinaceae bacterium	1.00	17	7.60e-12	307	37-354 (359)	66-324 (330)
AF-A0A512AX40-F1-model_v4	Lactamase_B domain-containing protein	Adhaeribacter aerolatus	1.00	14.9	4.35e-13	307	1-355 (359)	2-360 (364)
AF-A0A842V3B6-F1-model_v4	Uncharacterized protein	Candidatus Woesearchaeota archaeon	1.00	14.5	6.74e-12	307	1-354 (359)	97-372 (383)
AF-A0A7V0MTZ8-F1-model_v4	MBL fold metallo-hydrolase	Candidatus Acetothermia bacterium	1.00	13.6	5.99e-12	307	1-355 (359)	5-335 (475)
AF-A0A2V6SN19-F1-model_v4	DNA internalization-related competence protein ComEC/Rec2	Candidatus Rokubacteria bacterium	1.00	17.2	2.17e-12	307	31-355 (359)	259-538 (546)
AF-A0A352JQK4-F1-model_v4	Uncharacterized protein	candidate division Zixibacteria bacterium	1.00	17	1.93e-12	307	30-355 (359)	7-354 (590)
AF-A0A2M6YJS1-F1-model_v4	DNA internalization-related competence protein ComEC/Rec2	Syntrophobacteraceae bacterium CG07_land_8_20_14_0_80_61_8	1.00	16.3	6.74e-12	307	38-354 (359)	568-835 (842)
AF-K2BSR6-F1-model_v4	Uncharacterized protein	uncultured bacterium	1.00	14.4	8.23e-11	306	1-353 (359)	3-292 (292)
AF-A0A3B9YIV6-F1-model_v4	Lactamase_B domain-containing protein	Elusimicrobia bacterium	1.00	15.3	6.60e-13	306	1-359 (359)	57-345 (359)
AF-A0A2E7MEY7-F1-model_v4	Lactamase_B domain-containing protein	Deltaproteobacteria bacterium	1.00	18.1	4.62e-13	306	39-351 (359)	30-308 (416)
AF-A0A524HIJ7-F1-model_v4	ComEC/Rec2 family competence protein	Candidatus Brocadiae bacterium	1.00	14.7	1.93e-12	306	37-354 (359)	234-489 (491)
AF-A0A2P8G4W9-F1-model_v4	Uncharacterized protein	Chitinophaga ginsengisoli	1.00	15.8	2.09e-11	306	37-339 (359)	122-492 (517)
AF-A0A356T2K0-F1-model_v4	DNA internalization-related competence protein ComEC/Rec2	Myxococcales bacterium	1.00	16.6	1.38e-11	306	37-355 (359)	506-765 (770)
AF-A0A7C3EH72-F1-model_v4	DNA internalization-related competence protein ComEC/Rec2	Deltaproteobacteria bacterium	1.00	15.1	1.75e-11	306	37-354 (359)	550-822 (840)
AF-A0A2V8F0E1-F1-model_v4	MBL fold metallo-hydrolase	Acidobacteria bacterium	1.00	13.8	6.35e-12	305	6-353 (359)	1-336 (343)
AF-A0A2M7J6T1-F1-model_v4	Uncharacterized protein	Elusimicrobia bacterium CG_4_8_14_3_um_filter_50_9	1.00	13.1	4.19e-12	305	39-355 (359)	116-433 (453)
AF-A0A1G6ANS1-F1-model_v4	Competence protein ComEC	Desulfonatronum thiosulfatophilum	1.00	16.5	1.15e-11	305	37-354 (359)	576-840 (850)
AF-A0A6N9TR41-F1-model_v4	DNA internalization-related competence protein ComEC/Rec2	Dissulfurirhabdus thermomarina	1.00	17.2	1.02e-11	305	35-341 (359)	549-802 (856)
AF-A0A848CCD3-F1-model_v4	MBL fold metallo-hydrolase	Desulfovibrio piger	1.00	15.5	4.72e-12	305	37-357 (359)	594-866 (871)
AF-A0A3D0DF23-F1-model_v4	Uncharacterized protein	candidate division Zixibacteria bacterium	1.00	16.7	9.64e-12	305	2-354 (359)	1-344 (1103)
AF-A0A3D2GLE3-F1-model_v4	Lactamase_B domain-containing protein	Candidatus Omnitrophica bacterium	1.00	13.9	3.57e-11	304	1-354 (359)	1-290 (296)
AF-A0A2N2IMH6-F1-model_v4	Lactamase_B domain-containing protein	Deltaproteobacteria bacterium HGW-Deltaproteobacteria-16	1.00	16.2	3.50e-12	304	37-359 (359)	118-381 (388)
AF-A0A518BUK0-F1-model_v4	ComEC family competence protein	Mucisphaera calidilacus	1.00	16.2	7.60e-12	304	38-354 (359)	511-766 (773)
AF-A0A496SU73-F1-model_v4	DNA internalization-related competence protein ComEC/Rec2	Candidatus Latescibacteria bacterium	1.00	13.3	1.55e-11	304	37-355 (359)	543-803 (817)
AF-A0A7X8UWB5-F1-model_v4	ComEC/Rec2 family competence protein	Phycisphaerales bacterium	1.00	13.2	7.16e-12	304	36-356 (359)	597-857 (871)
AF-A0A2E5EM37-F1-model_v4	Hydrolase	Verrucomicrobiales bacterium	1.00	15	1.13e-12	303	2-355 (359)	1-357 (360)
AF-A0A3N5TE63-F1-model_v4	ComEC family DNA internalization-related competence protein	Candidatus Aminicenantes bacterium	1.00	15.3	1.71e-12	303	35-355 (359)	142-431 (432)
AF-A0A7V5FR14-F1-model_v4	DNA internalization-related competence protein ComEC/Rec2	Desulfobulbaceae bacterium	1.00	14.1	1.09e-11	303	39-354 (359)	255-523 (530)
AF-A0A3M1MJU3-F1-model_v4	DNA internalization-related competence protein ComEC/Rec2	Deltaproteobacteria bacterium	1.00	15.7	4.19e-12	303	35-353 (359)	508-767 (776)
AF-A0A653AIH7-F1-model_v4	DNA internalization competence protein ComEC/Rec2-like protein	uncultured Desulfatiglans sp.	1.00	15.3	5.64e-12	303	37-355 (359)	540-814 (821)
AF-A0A532C598-F1-model_v4	DNA internalization-related competence protein ComEC/Rec2	Nitrospira sp.	1.00	15.5	4.62e-13	303	37-355 (359)	542-816 (849)
AF-A0A2G6MC80-F1-model_v4	DNA internalization-related competence protein ComEC/Rec2	Desulfobulbus propionicus	1.00	17.7	3.11e-12	303	35-356 (359)	566-845 (854)
AF-A0A7C1I0P1-F1-model_v4	DNA internalization-related competence protein ComEC/Rec2	Desulfobacteraceae bacterium	1.00	17.3	7.60e-12	303	31-355 (359)	576-843 (884)
AF-A0A285CKT7-F1-model_v4	Beta-lactamase superfamily II metal-dependent hydrolase	Bacillus oleivorans	1.00	15.8	2.65e-11	302	1-359 (359)	3-279 (281)
AF-A0A1Q6X610-F1-model_v4	MBL fold metallo-hydrolase	Acidobacteriales bacterium 13_2_20CM_55_8	1.00	13.2	6.74e-12	302	35-353 (359)	7-327 (331)
AF-A0A2M7C710-F1-model_v4	Uncharacterized protein	Elusimicrobia bacterium CG03_land_8_20_14_0_80_50_18	1.00	12.8	8.56e-12	302	39-354 (359)	7-323 (344)
AF-A0A136A2Z0-F1-model_v4	Lactamase_B domain-containing protein	Paraglaciecola hydrolytica	1.00	14.6	4.62e-13	302	2-356 (359)	1-376 (383)
AF-A0A1I3SR25-F1-model_v4	Competence protein ComEC	Desulfomicrobium apsheronum	1.00	14.2	2.65e-11	302	28-355 (359)	500-768 (776)
AF-A0A2M7W7Z0-F1-model_v4	DNA internalization-related competence protein ComEC/Rec2	Alphaproteobacteria bacterium CG_4_10_14_0_2_um_filter_63_37	1.00	18.2	7.76e-11	302	36-294 (359)	501-733 (779)
AF-A0A525CTG0-F1-model_v4	DNA internalization-related competence protein ComEC/Rec2	Desulfobulbaceae bacterium	1.00	17.6	1.97e-11	302	31-294 (359)	546-791 (827)
AF-A0A516KGC0-F1-model_v4	Uncharacterized protein	Radiobacillus deserti	1.00	12.8	3.37e-11	301	1-353 (359)	1-262 (263)
AF-A0A0Q8NCF9-F1-model_v4	Lactamase_B domain-containing protein	Flavobacterium sp. Root186	1.00	14.5	4.27e-11	301	40-354 (359)	2-283 (284)
AF-A0A2V8TE84-F1-model_v4	MBL fold protein	Acidobacteria bacterium	1.00	17.4	5.64e-12	301	36-354 (359)	34-296 (336)
AF-A0A2V2EQ49-F1-model_v4	Lactamase_B domain-containing protein	Firmicutes bacterium	1.00	14.4	1.30e-11	301	35-354 (359)	72-374 (376)
AF-A0A3L7PZT4-F1-model_v4	ComEC/Rec2 family competence protein	Planctomycetota bacterium	1.00	14.6	7.44e-13	301	35-355 (359)	109-381 (404)
AF-A0A438MK55-F1-model_v4	Beta-lactamase superfamily II metal-dependent hydrolase	Nonomuraea polychroma	1.00	15.4	4.19e-12	301	34-359 (359)	73-420 (426)
AF-R5HI62-F1-model_v4	Late competence protein ComEC	Acholeplasma sp. CAG:878	1.00	17.1	2.22e-11	301	39-356 (359)	421-672 (673)
AF-A0A238Z7I1-F1-model_v4	Competence protein ComEC	Humidesulfovibrio mexicanus	1.00	14.5	1.09e-11	301	37-355 (359)	564-832 (834)
AF-A0A6I7FSL8-F1-model_v4	MBL fold metallo-hydrolase	Bacillus sp. NSP2.1	1.00	13.1	7.16e-12	300	15-354 (359)	20-293 (296)
AF-A0A1Q7XRP5-F1-model_v4	MBL fold metallo-hydrolase	Acidobacteria bacterium 13_1_20CM_3_58_11	1.00	11.9	2.93e-12	300	3-354 (359)	1-336 (339)
AF-A0A2E6ER28-F1-model_v4	Lactamase_B domain-containing protein	Rickettsiales bacterium	1.00	16.8	6.35e-12	300	39-357 (359)	35-315 (412)
AF-A0A831QJF6-F1-model_v4	ComEC/Rec2 family competence protein	Desulfobacteraceae bacterium	1.00	15.2	2.09e-11	300	37-354 (359)	213-480 (494)
AF-A0A7X8H5G3-F1-model_v4	DNA internalization-related competence protein ComEC/Rec2	Deltaproteobacteria bacterium	1.00	17.2	4.03e-11	300	38-354 (359)	610-875 (892)
AF-A0A3E0N2L5-F1-model_v4	ComEC family competence protein	Planctomycetota bacterium	1.00	16.1	1.93e-12	300	35-359 (359)	640-937 (948)
AF-A0A2V9K5L6-F1-model_v4	Lactamase_B domain-containing protein	Acidobacteria bacterium	1.00	14.1	2.31e-12	299	1-355 (359)	8-351 (352)
AF-A0A7X4J5M1-F1-model_v4	MBL fold metallo-hydrolase	Gemmatimonadetes bacterium	1.00	14.8	4.44e-12	299	1-354 (359)	102-378 (525)
AF-A0A1G4W0H5-F1-model_v4	Competence protein ComEC	Lachnospiraceae bacterium YSD2013	1.00	17.7	9.08e-12	299	38-354 (359)	428-694 (697)
AF-A0A7V6X3B4-F1-model_v4	DNA internalization-related competence protein ComEC/Rec2	Clostridia bacterium	1.00	16.3	5.11e-11	299	35-354 (359)	506-765 (767)
AF-A0A2I8DT01-F1-model_v4	DNA internalization-related competence protein ComEC/Rec2	Achromobacter sp. AONIH1	1.00	13.7	1.55e-11	299	36-354 (359)	533-799 (811)
AF-A0A3A4PHP4-F1-model_v4	ComEC/Rec2 family competence protein	Phycisphaerales bacterium	1.00	17	1.22e-11	299	37-356 (359)	619-883 (885)
AF-A0A7V5FUM0-F1-model_v4	MBL fold metallo-hydrolase	Desulfobulbaceae bacterium	1.00	15.4	1.97e-11	298	35-351 (359)	56-318 (325)
AF-R7KA46-F1-model_v4	Lactamase_B domain-containing protein	Acidaminococcus sp. CAG:917	1.00	16.4	1.46e-11	298	34-355 (359)	64-368 (389)
AF-A0A4Q3JBL1-F1-model_v4	MBL fold metallo-hydrolase	Myxococcales bacterium	1.00	21.2	1.18e-10	298	37-294 (359)	149-390 (404)
AF-A0A143B6K0-F1-model_v4	ComEC-like competence protein	Desulfuromonas sp. DDH964	1.00	20.6	3.57e-11	298	36-294 (359)	524-756 (788)
AF-A0A832NHI9-F1-model_v4	DNA internalization-related competence protein ComEC/Rec2	Moorella mulderi	1.00	18.9	9.64e-12	298	36-355 (359)	523-788 (817)
AF-A0A2G4FMW8-F1-model_v4	Lactamase_B domain-containing protein	Planctomycetaceae bacterium	1.00	13.1	3.50e-12	297	1-355 (359)	2-341 (342)
AF-A0A3B9GRU5-F1-model_v4	Uncharacterized protein	Prevotellaceae bacterium	1.00	15.2	7.60e-12	297	2-352 (359)	1-385 (398)
AF-A0A3S0JHV4-F1-model_v4	MBL fold metallo-hydrolase	Hymenobacter gummosus	1.00	14.8	2.45e-12	297	40-353 (359)	2-410 (410)
AF-A0A7V3A9H0-F1-model_v4	DNA internalization-related competence protein ComEC/Rec2	Candidatus Aminicenantes bacterium	1.00	13.7	9.08e-12	297	35-355 (359)	526-790 (795)
AF-A0A7C8AZH5-F1-model_v4	DNA internalization-related competence protein ComEC/Rec2	Deltaproteobacteria bacterium	1.00	15.5	7.16e-12	297	39-357 (359)	552-817 (830)
AF-A0A1W1XQJ8-F1-model_v4	Competence protein ComEC	Desulfacinum hydrothermale DSM 13146	1.00	14.6	2.76e-12	297	35-355 (359)	629-919 (955)
AF-A0A7X7FTY2-F1-model_v4	MBL fold metallo-hydrolase	Planctomycetota bacterium	1.00	13.9	5.64e-12	296	35-356 (359)	69-329 (337)
AF-A0A2G6FGD3-F1-model_v4	DNA internalization-related competence protein ComEC/Rec2	Desulfobacterales bacterium	1.00	17.8	5.20e-13	296	41-356 (359)	379-662 (676)
AF-A0A1J5IBD9-F1-model_v4	DNA internalization-related competence protein ComEC/Rec2	Syntrophobacteraceae bacterium CG2_30_61_12	1.00	15.6	2.50e-11	296	36-354 (359)	471-740 (747)
AF-A0A496QJK5-F1-model_v4	DNA internalization-related competence protein ComEC/Rec2	Thermodesulfobacteria bacterium	1.00	15.1	4.54e-11	296	37-355 (359)	554-813 (818)
AF-A0A532V5F9-F1-model_v4	Lactamase_B domain-containing protein	candidate division LCP-89 bacterium B3_LCP	1.00	15.3	5.31e-12	295	1-356 (359)	1-301 (533)
AF-A0A7L4ZF20-F1-model_v4	Uncharacterized protein	Kordia antarctica	1.00	13.9	7.16e-12	295	41-327 (359)	154-491 (645)
AF-A0A2E8RWN8-F1-model_v4	Lactamase_B domain-containing protein	Myxococcales bacterium	1.00	16.9	3.79e-11	295	35-353 (359)	499-758 (763)
AF-A0A7V0Z879-F1-model_v4	DNA internalization-related competence protein ComEC/Rec2	Phycisphaerae bacterium	1.00	16.2	5.99e-12	295	32-355 (359)	502-774 (775)
AF-A0A6N6N5U8-F1-model_v4	DNA internalization-related competence protein ComEC/Rec2	Pseudodesulfovibrio senegalensis	1.00	14.9	4.82e-11	295	37-359 (359)	544-814 (815)
AF-A0A1V6DA45-F1-model_v4	ComEC family competence protein	Planctomycetes bacterium ADurb.Bin126	1.00	16.4	1.43e-12	295	31-355 (359)	597-868 (879)
AF-A0A7V5WNT4-F1-model_v4	MBL fold metallo-hydrolase	Trueperaceae bacterium	1.00	18.5	9.84e-11	294	41-294 (359)	89-314 (331)
AF-A0A2G6G4I1-F1-model_v4	Lactamase_B domain-containing protein	bacterium DOLZORAL124_64_63	1.00	14.3	6.87e-14	294	1-356 (359)	6-411 (414)
AF-A0A838IYE2-F1-model_v4	DNA internalization-related competence protein ComEC/Rec2	Trueperaceae bacterium	1.00	19.8	2.09e-11	294	36-339 (359)	495-740 (765)
AF-A0A7K3NSB9-F1-model_v4	DNA internalization-related competence protein ComEC/Rec2	Desulfovibrio sulfodismutans	1.00	17.9	7.76e-11	294	37-355 (359)	606-868 (885)
AF-A0A2V7V7V7-F1-model_v4	Hydrolase	Acidobacteria bacterium	1.00	16.6	2.36e-11	293	37-355 (359)	27-351 (352)
AF-A0A521T5E1-F1-model_v4	MBL fold metallo-hydrolase	Acidobacteria bacterium	1.00	13.4	1.27e-12	293	1-357 (359)	3-384 (393)
AF-A0A3M1B509-F1-model_v4	ComEC/Rec2 family competence protein	Planctomycetota bacterium	1.00	15.9	1.30e-11	293	41-355 (359)	525-775 (791)
AF-A0A1S7LQ46-F1-model_v4	DNA internalization-related competence protein ComEC/Rec2	Candidatus Magnetococcus massalia	1.00	15.2	2.65e-11	293	35-351 (359)	523-790 (806)
AF-M1YFQ8-F1-model_v4	Putative Metallo-beta-lactamase superfamily	Nitrospina gracilis 3/211	1.00	15.9	9.08e-12	293	35-354 (359)	578-847 (851)
AF-A0A525BYJ6-F1-model_v4	DNA internalization-related competence protein ComEC/Rec2	Desulfovibrio sp.	1.00	15.9	3.79e-11	293	39-355 (359)	578-841 (852)
AF-A0A2J6J1P7-F1-model_v4	DNA internalization-related competence protein ComEC/Rec2	Desulfuromonas sp.	1.00	14.7	3.37e-11	292	28-354 (359)	211-469 (476)
AF-A0A2N6DLM4-F1-model_v4	DNA internalization-related competence protein ComEC/Rec2	Desulfuromonas sp.	1.00	16.1	8.23e-11	292	36-355 (359)	525-784 (785)
AF-A0A350BK60-F1-model_v4	Uncharacterized protein	Bacteroidetes bacterium	1.00	16	5.43e-11	292	1-354 (359)	1-335 (884)
AF-A0A353BB88-F1-model_v4	Uncharacterized protein	Planctomycetaceae bacterium	1.00	15.2	1.75e-11	292	6-347 (359)	628-900 (915)
AF-A0A1J5E0Z5-F1-model_v4	DNA internalization-related competence protein ComEC/Rec2	Desulfobacteraceae bacterium CG2_30_51_40	1.00	14.7	7.76e-11	291	28-354 (359)	331-604 (616)
AF-A0A3C1G5P9-F1-model_v4	DNA internalization-related competence protein ComEC/Rec2	Candidatus Rokubacteria bacterium	1.00	17.7	2.31e-12	291	31-355 (359)	510-793 (855)
AF-A0A662D9U0-F1-model_v4	Lactamase_B domain-containing protein	Actinomycetia bacterium	1.00	16.6	2.27e-10	290	1-294 (359)	1-244 (264)
AF-A0A2V9INE5-F1-model_v4	MBL fold metallo-hydrolase	Acidobacteria bacterium	1.00	13.3	1.75e-11	290	1-353 (359)	1-353 (356)
AF-A0A1G3KMU2-F1-model_v4	Uncharacterized protein	Spirochaetes bacterium GWB1_27_13	1.00	13	1.46e-11	290	2-354 (359)	1-369 (379)
AF-A0A6B1AFA7-F1-model_v4	MBL fold metallo-hydrolase	Gemmatimonadales bacterium	1.00	15.8	2.65e-11	290	1-354 (359)	25-297 (437)
AF-A0A2N2EUD7-F1-model_v4	Competence domain-containing protein	Elusimicrobia bacterium HGW-Elusimicrobia-2	1.00	14.1	4.72e-12	290	28-354 (359)	388-709 (730)
AF-R6PH80-F1-model_v4	DNA internalization-related competence protein ComEC/Rec2	Clostridium sp. CAG:306	1.00	12.2	1.75e-11	290	36-356 (359)	527-805 (807)
AF-A0A7Y5GSE1-F1-model_v4	DNA internalization-related competence protein ComEC/Rec2	Myxococcales bacterium	1.00	17.5	2.09e-11	290	38-353 (359)	546-805 (808)
AF-A0A1F2TQZ1-F1-model_v4	Fibronectin type-III domain-containing protein	Acidobacteria bacterium RIFCSPLOWO2_12_FULL_66_21	1.00	13.6	7.31e-11	289	1-354 (359)	1-339 (557)
AF-A0A7C1VWT9-F1-model_v4	DUF4131 domain-containing protein	Candidatus Desulfofervidus auxilii	1.00	15.3	9.27e-11	289	37-294 (359)	534-754 (770)
AF-A0A6V8LW57-F1-model_v4	ComE operon protein 3	Fundidesulfovibrio magnetotacticus	1.00	15	8.23e-11	289	37-355 (359)	565-825 (828)
AF-G1V2P5-F1-model_v4	Uncharacterized protein	Bilophila sp. 4_1_30	1.00	16	6.49e-11	289	37-292 (359)	652-892 (953)
AF-A0A3M2C894-F1-model_v4	Uncharacterized protein	Acidobacteria bacterium	1.00	14.5	9.08e-12	289	1-359 (359)	2-353 (1188)
AF-B0EF95-F1-model_v4	Uncharacterized protein	Entamoeba dispar SAW760	1.00	16.3	2.93e-12	288	38-355 (359)	10-360 (397)
AF-A0A351X1E0-F1-model_v4	LTD domain-containing protein	Anaerolineaceae bacterium	1.00	14.8	1.75e-11	288	36-356 (359)	64-411 (554)
AF-A0A136HVV6-F1-model_v4	Lactamase_B domain-containing protein	Alteromonas sp. Nap_26	1.00	14.5	1.22e-11	288	35-354 (359)	540-802 (821)
AF-A0A2E8E7M4-F1-model_v4	DNA internalization-related competence protein ComEC/Rec2	Acidobacteria bacterium	1.00	16.9	1.33e-10	288	30-354 (359)	538-805 (824)
AF-A0A1Q6V1X9-F1-model_v4	Lactamase_B domain-containing protein	Candidatus Melainabacteria bacterium LEY3_CP_29_8	1.00	15	8.56e-12	287	39-320 (359)	39-296 (298)
AF-R5LGD5-F1-model_v4	DNA internalization-related competence protein ComEC/Rec2	Clostridium sp. CAG:921	1.00	19.2	1.58e-10	287	37-293 (359)	495-735 (752)
AF-A0A7X4HW12-F1-model_v4	DUF4131 domain-containing protein	Acidobacteria bacterium	1.00	14.1	5.43e-11	287	37-354 (359)	594-855 (863)
AF-A0A069CV99-F1-model_v4	Lactamase_B domain-containing protein	Weissella oryzae SG25	1.00	17.8	1.49e-10	286	35-294 (359)	2-226 (252)
AF-A0A6I4ZRD8-F1-model_v4	Uncharacterized protein	Pontibacillus yanchengensis	1.00	12.4	1.25e-10	286	1-356 (359)	1-268 (269)
AF-A0A6N4EN19-F1-model_v4	Metallohydrolase	Azospira oryzae	1.00	16.1	4.19e-12	286	1-351 (359)	1-405 (411)
AF-A0A7C6EMX8-F1-model_v4	DNA internalization-related competence protein ComEC/Rec2	Candidatus Aminicenantes bacterium	1.00	14.6	8.74e-11	286	35-355 (359)	523-786 (796)
AF-A0A7C4EH43-F1-model_v4	ComEC family competence protein	Phycisphaerae bacterium	1.00	14.3	2.09e-11	286	37-354 (359)	569-827 (829)
AF-A0A7V2VKD4-F1-model_v4	Uncharacterized protein	Thermoflexia bacterium	1.00	15	1.58e-10	285	40-356 (359)	134-441 (619)
AF-A0A7L9BLC9-F1-model_v4	ComEC/Rec2 family competence protein	Phycisphaeraceae bacterium	1.00	13.9	1.86e-11	285	32-355 (359)	578-846 (849)
AF-A0A3M1MEI9-F1-model_v4	ComEC/Rec2 family competence protein	Planctomycetota bacterium	1.00	13.7	8.06e-12	285	27-351 (359)	605-883 (890)
AF-A0A0J5GZ57-F1-model_v4	Uncharacterized protein	Bacillus sp. LL01	1.00	14.9	1.89e-10	284	12-358 (359)	7-271 (277)
AF-A0A496UA92-F1-model_v4	Uncharacterized protein	Candidatus Fermentibacteria bacterium	1.00	17.4	8.74e-11	284	29-354 (359)	92-353 (357)
AF-A0A7X3QE77-F1-model_v4	MBL fold metallo-hydrolase	Acidobacteria bacterium	1.00	14	5.76e-11	284	35-355 (359)	137-402 (409)
AF-A0A399IP22-F1-model_v4	MBL fold metallo-hydrolase	Clostridium chromiireducens	1.00	15.8	2.09e-11	284	40-353 (359)	129-424 (425)
AF-A0A6I2KUA7-F1-model_v4	MBL fold metallo-hydrolase	Duganella guangzhouensis	1.00	13.9	1.30e-11	284	1-354 (359)	52-463 (464)
AF-Q1MQ07-F1-model_v4	Predicted membrane metal-binding protein	Lawsonia intracellularis PHE/MN1-00	1.00	20	9.84e-11	284	31-293 (359)	425-670 (693)
AF-A0A832A8K0-F1-model_v4	DNA internalization-related competence protein ComEC/Rec2	Desulfacinum infernum	1.00	17	2.50e-11	284	39-355 (359)	579-852 (866)
AF-A0A4R2PBV4-F1-model_v4	Uncharacterized protein	Scopulibacillus darangshiensis	1.00	12.8	1.79e-10	283	2-355 (359)	1-269 (270)
AF-A0A4Q7YXT3-F1-model_v4	Metallo-beta-lactamase superfamily protein	Edaphobacter modestus	1.00	14.5	8.06e-12	283	1-356 (359)	3-347 (352)
AF-A0A2E8F9R1-F1-model_v4	MBL fold metallo-hydrolase	Gammaproteobacteria bacterium	1.00	14.7	1.43e-12	283	1-354 (359)	2-374 (376)
AF-A0A177STY8-F1-model_v4	Lactamase_B domain-containing protein	Pseudomonas putida	1.00	17.2	9.84e-11	283	1-320 (359)	31-372 (511)
AF-A0A1G7D6U7-F1-model_v4	Competence protein ComEC	Desulfuromonas thiophila	1.00	16.6	1.97e-11	283	36-359 (359)	531-794 (812)
AF-I3ZBE1-F1-model_v4	Putative hydrolase (Metallo-beta-lactamase superfamily)	Terriglobus roseus DSM 18391	1.00	15.1	5.31e-12	282	37-356 (359)	23-351 (353)
AF-A0A7V0Y0I5-F1-model_v4	DNA internalization-related competence protein ComEC/Rec2	bacterium	1.00	18.5	1.41e-10	282	35-358 (359)	418-684 (688)
AF-A0A2N6FFU7-F1-model_v4	DNA internalization-related competence protein ComEC/Rec2	Desulfuromonas sp.	1.00	14.8	7.76e-11	282	35-354 (359)	519-775 (782)
AF-Q1JVG3-F1-model_v4	DNA internalization-related competence protein ComEC/Rec2	Desulfuromonas acetoxidans DSM 684	1.00	14.5	2.55e-10	282	38-353 (359)	520-774 (783)
AF-A0A2V8HAZ8-F1-model_v4	DNA internalization-related competence protein ComEC/Rec2	Acidobacteria bacterium	1.00	17.7	2.88e-10	282	35-354 (359)	546-809 (822)
AF-A0A7W8N1J6-F1-model_v4	Beta-lactamase superfamily II metal-dependent hydrolase	Edaphobacter lichenicola	1.00	14.4	3.11e-12	281	1-355 (359)	27-391 (392)
AF-A0A7C2XVQ5-F1-model_v4	ComEC/Rec2 family competence protein	Desulfurivibrio alkaliphilus	1.00	18.1	3.57e-11	281	37-356 (359)	279-548 (553)
AF-A0A3C0WQI7-F1-model_v4	Uncharacterized protein	Anaerolineaceae bacterium	1.00	15.1	3.37e-11	281	36-356 (359)	251-598 (741)
AF-A0A661PKI5-F1-model_v4	DNA internalization-related competence protein ComEC/Rec2	Deltaproteobacteria bacterium	1.00	15.9	6.88e-11	281	37-355 (359)	531-790 (793)
AF-A0A7W8MV56-F1-model_v4	Beta-lactamase superfamily II metal-dependent hydrolase	Anoxybacillus tepidamans	1.00	13.3	2.14e-10	280	2-356 (359)	1-257 (258)
AF-A0A838PFQ2-F1-model_v4	MBL fold metallo-hydrolase	Pyrinomonadaceae bacterium	1.00	14	1.97e-11	280	1-356 (359)	16-358 (365)
AF-A0A7C2NYU5-F1-model_v4	ComEC family competence protein	Schlesneria paludicola	1.00	15.8	2.99e-11	280	35-356 (359)	555-816 (817)
AF-A0A7X7DTW2-F1-model_v4	MBL fold metallo-hydrolase	Synergistaceae bacterium	1.00	17.7	4.92e-10	279	1-271 (359)	1-237 (251)
AF-A0A143PLK5-F1-model_v4	Lactamase_B domain-containing protein	Luteitalea pratensis	1.00	12.2	3.37e-11	279	1-346 (359)	23-410 (425)
AF-A0A2N2F2E3-F1-model_v4	Lactamase_B domain-containing protein	Elusimicrobia bacterium HGW-Elusimicrobia-1	1.00	15.3	4.82e-11	279	37-353 (359)	38-329 (450)
AF-A0A7C2YQN2-F1-model_v4	MBL fold metallo-hydrolase	Armatimonadetes bacterium	1.00	13.7	4.82e-11	279	1-355 (359)	84-402 (468)
AF-A0A6N7AF18-F1-model_v4	LTD domain-containing protein	Anaerolineaceae bacterium	1.00	15.6	6.49e-11	279	34-355 (359)	171-486 (700)
AF-A0A1G2VU65-F1-model_v4	DNA internalization-related competence protein ComEC/Rec2	Desulfuromonadaceae bacterium GWC2_58_13	1.00	17.4	1.49e-10	279	35-357 (359)	522-782 (786)
AF-V6SUK2-F1-model_v4	Uncharacterized protein	Bacillus sp. 17376	1.00	12.7	1.07e-9	278	2-355 (359)	1-272 (276)
AF-A0A419FCW2-F1-model_v4	MBL fold metallo-hydrolase	candidate division Zixibacteria bacterium	1.00	16.1	2.50e-11	278	1-356 (359)	173-472 (476)
AF-A0A345Z3H8-F1-model_v4	Competence protein ComEC	Spiroplasma alleghenense	1.00	17.6	3.79e-11	278	40-355 (359)	454-686 (687)
AF-A0A1F9YTZ8-F1-model_v4	DNA internalization-related competence protein ComEC/Rec2	Elusimicrobia bacterium RIFOXYD2_FULL_34_15	1.00	15.4	8.74e-11	278	38-356 (359)	469-724 (726)
AF-A0A354MRK7-F1-model_v4	DNA internalization-related competence protein ComEC/Rec2	Clostridiales bacterium	1.00	17.8	1.33e-10	278	28-294 (359)	504-724 (740)
AF-A0A4T2AE26-F1-model_v4	DNA internalization-related competence protein ComEC/Rec2	Marinifilum sp. JC120	1.00	15.6	2.01e-10	278	40-351 (359)	543-801 (801)
AF-A0A5M8S800-F1-model_v4	MBL fold metallo-hydrolase	Acidobacteria bacterium AB60	1.00	14.7	1.15e-11	277	1-356 (359)	1-355 (357)
AF-A0A522PY94-F1-model_v4	MBL fold metallo-hydrolase	Acidobacteria bacterium	1.00	11.7	4.27e-11	277	1-359 (359)	1-358 (367)
AF-A0A1G5HCW4-F1-model_v4	Competence protein ComEC	Lachnospiraceae bacterium XBB2008	1.00	15.5	1.55e-11	277	35-354 (359)	446-755 (758)
AF-A0A2V6XMU9-F1-model_v4	Uncharacterized protein	Candidatus Rokubacteria bacterium	1.00	16.4	8.06e-12	277	31-355 (359)	612-863 (869)
AF-A0A3D1VP57-F1-model_v4	Lactamase_B domain-containing protein	Clostridiales bacterium	1.00	17.1	1.89e-10	276	1-271 (359)	1-263 (276)
AF-A0A7X7WJB6-F1-model_v4	Uncharacterized protein	candidate division Zixibacteria bacterium	1.00	13.8	4.27e-11	276	1-359 (359)	1-368 (590)
AF-G1UQI8-F1-model_v4	Lactamase_B domain-containing protein	Desulfovibrio sp. 6_1_46AFAA	1.00	13.6	6.49e-11	276	37-356 (359)	374-641 (646)
AF-A0A0A5GM19-F1-model_v4	Uncharacterized protein	Pontibacillus halophilus JSM 076056 = DSM 19796	1.00	15.3	1.68e-10	275	1-357 (359)	1-263 (264)
AF-A0A7J5VRJ3-F1-model_v4	DNA internalization-related competence protein	Desulfobulbaceae bacterium	1.00	17.8	2.99e-11	275	41-355 (359)	578-834 (840)
AF-A0A2V9A2P3-F1-model_v4	MBL fold metallo-hydrolase	Acidobacteria bacterium	1.00	13.3	1.55e-11	274	1-339 (359)	9-342 (366)
AF-A0A661UCH9-F1-model_v4	Uncharacterized protein	Candidatus Coatesbacteria bacterium	1.00	16.5	1.75e-11	274	36-359 (359)	387-638 (643)
AF-A0A7X8B1A2-F1-model_v4	DNA internalization-related competence protein ComEC/Rec2	Deltaproteobacteria bacterium	1.00	15.3	3.24e-10	274	36-355 (359)	586-854 (858)
AF-A0A2N1QHU9-F1-model_v4	LTD domain-containing protein	Tenericutes bacterium HGW-Tenericutes-1	1.00	14.5	3.87e-10	274	38-354 (359)	607-887 (1155)
AF-A0A0A2UYF3-F1-model_v4	Uncharacterized protein	Pontibacillus chungwhensis BH030062	1.00	15.1	2.88e-10	273	1-353 (359)	1-260 (261)
AF-A0A7C0X852-F1-model_v4	MBL fold metallo-hydrolase	Firmicutes bacterium	1.00	16.7	6.49e-11	273	38-359 (359)	171-420 (425)
AF-A0A7C7SYM2-F1-model_v4	DUF4131 domain-containing protein	Planctomycetaceae bacterium	1.00	15.8	3.37e-11	273	35-354 (359)	575-820 (847)
AF-A0A7V7F516-F1-model_v4	DNA internalization-related competence protein ComEC/Rec2	Deltaproteobacteria bacterium	1.00	14.9	9.27e-11	272	38-358 (359)	551-820 (822)
AF-A0A2V9G910-F1-model_v4	Lactamase_B domain-containing protein	Acidobacteria bacterium	1.00	13.9	7.03e-10	271	1-291 (359)	15-298 (299)
AF-A0A2V8JW24-F1-model_v4	MBL fold metallo-hydrolase	Acidobacteria bacterium	1.00	12.1	3.79e-11	271	1-353 (359)	2-367 (373)
AF-A0A2U3LQB0-F1-model_v4	Lactamase_B domain-containing protein	Candidatus Sulfopaludibacter sp. SbA4	1.00	14.4	9.64e-12	271	1-351 (359)	1-375 (382)
AF-A0A7C6Y9F9-F1-model_v4	MBL fold metallo-hydrolase	Acholeplasmataceae bacterium	1.00	14.6	9.84e-11	271	36-354 (359)	450-737 (765)
AF-A0A194AJD7-F1-model_v4	Lactamase_B domain-containing protein	Desulfoplanes formicivorans	1.00	14.4	1.18e-10	271	37-357 (359)	483-747 (771)
AF-A0A7X9QSF1-F1-model_v4	Uncharacterized protein	Bacillus sp. DNRA2	1.00	12.1	3.24e-10	270	1-357 (359)	1-274 (277)
AF-A0A6P1ZD47-F1-model_v4	DNA internalization-related competence protein ComEC/Rec2	Oceanidesulfovibrio marinus	1.00	15.2	2.40e-10	270	37-355 (359)	585-850 (852)
AF-A0A838V6F8-F1-model_v4	MBL fold metallo-hydrolase	Solirubrobacterales bacterium	1.00	15.4	3.24e-10	269	1-354 (359)	5-284 (286)
AF-A0A2V7SKN4-F1-model_v4	Lactamase_B domain-containing protein	Gemmatimonadetes bacterium	1.00	16.4	2.50e-11	269	1-340 (359)	118-482 (504)
AF-A0A535K1M9-F1-model_v4	LTD domain-containing protein	Chloroflexi bacterium	1.00	14.4	2.99e-11	269	1-355 (359)	1-432 (580)
AF-A0A0B5FQZ4-F1-model_v4	Uncharacterized protein	Geoalkalibacter subterraneus	1.00	16.1	1.11e-10	269	35-354 (359)	510-770 (779)
AF-A0A349WYN7-F1-model_v4	LTD domain-containing protein	Candidatus Uhrbacteria bacterium	1.00	15.5	6.24e-10	269	39-354 (359)	320-600 (867)
AF-A0A1I6FV58-F1-model_v4	Competence protein ComEC	Halogeometricum rufum	1.00	15.3	2.88e-10	268	1-354 (359)	48-360 (533)
AF-A0A800CWY6-F1-model_v4	DNA internalization-related competence protein ComEC/Rec2	Desulfobacterales bacterium	1.00	17	1.28e-9	268	38-271 (359)	557-778 (790)
AF-A0A6M5YVI4-F1-model_v4	Uncharacterized protein	Frigoriglobus tundricola	1.00	12.1	1.11e-10	267	42-356 (359)	2-284 (298)
AF-A0A7V4GCE5-F1-model_v4	Uncharacterized protein	Deltaproteobacteria bacterium	1.00	16.2	8.74e-11	267	1-355 (359)	8-341 (394)
AF-M5Q317-F1-model_v4	DNA internalization-related competence protein ComEC/Rec2	Desulfocurvibacter africanus PCS	1.00	16	4.92e-10	267	38-355 (359)	556-820 (830)
AF-A0A3D2HWW9-F1-model_v4	Lactamase_B domain-containing protein	Clostridiales bacterium	1.00	16.2	3.44e-10	266	38-294 (359)	61-278 (294)
AF-A0A839V655-F1-model_v4	Beta-lactamase superfamily II metal-dependent hydrolase	Halomonas cerina	1.00	14.3	7.60e-12	266	35-356 (359)	1-365 (396)
AF-A0A3N2K5Q8-F1-model_v4	Uncharacterized protein	Muribaculaceae bacterium Isolate-036 (Harlan)	1.00	15	7.31e-11	266	1-355 (359)	4-431 (435)
AF-A0A7Z9PU02-F1-model_v4	Uncharacterized protein	Phycisphaerales bacterium	1.00	13.8	3.57e-11	266	36-355 (359)	75-564 (598)
AF-A0A1V5HPX7-F1-model_v4	ComEC family competence protein	Tenericutes bacterium ADurb.BinA124	1.00	15.4	1.79e-10	266	40-354 (359)	476-774 (801)
AF-A0A2V9LG49-F1-model_v4	MBL fold metallo-hydrolase	Acidobacteria bacterium	1.00	15.1	4.11e-10	265	1-291 (359)	1-290 (294)
AF-A0A523DIW2-F1-model_v4	MBL fold metallo-hydrolase	Acidobacteria bacterium	1.00	16.7	5.99e-12	265	1-355 (359)	1-351 (352)
AF-A0A6N8WY04-F1-model_v4	MBL fold metallo-hydrolase	Acidobacteria bacterium	1.00	15.5	5.99e-12	265	2-353 (359)	1-357 (359)
AF-A0A356N8D1-F1-model_v4	Lactamase_B domain-containing protein	Clostridiales bacterium	1.00	16.3	4.63e-10	265	34-354 (359)	66-373 (392)
AF-A0A1I5LQP5-F1-model_v4	Uncharacterized protein	Chitinophaga sp. YR627	1.00	13.2	3.17e-11	265	1-351 (359)	1-419 (429)
AF-A0A2M9L8U0-F1-model_v4	Uncharacterized protein	Kitasatospora sp. CB02891	1.00	13.8	3.05e-10	265	41-355 (359)	2-471 (477)
AF-A0A7X7M6C2-F1-model_v4	DNA internalization-related competence protein ComEC/Rec2	Clostridia bacterium	1.00	16.3	3.65e-10	265	35-354 (359)	337-601 (603)
AF-A0A2H0P5I7-F1-model_v4	DNA internalization-related competence protein ComEC/Rec2	Deltaproteobacteria bacterium CG11_big_fil_rev_8_21_14_0_20_49_13	1.00	18.3	4.92e-10	265	40-294 (359)	484-732 (737)
AF-A0A2V6QLS4-F1-model_v4	Uncharacterized protein	Candidatus Rokubacteria bacterium	1.00	15.6	7.16e-12	265	31-355 (359)	507-754 (760)
AF-A0A3B9A0K5-F1-model_v4	DNA internalization-related competence protein ComEC/Rec2	Desulfuromonas sp.	1.00	15.7	9.27e-11	265	35-351 (359)	520-775 (783)
AF-A0A7W0X7H8-F1-model_v4	MBL fold metallo-hydrolase	Thermoleophilaceae bacterium	1.00	17.5	7.03e-10	264	47-354 (359)	2-266 (297)
AF-A0A7C5AVC9-F1-model_v4	MBL fold metallo-hydrolase	Candidatus Solibacter sp.	1.00	11.6	2.55e-10	264	35-353 (359)	23-344 (346)
AF-A0A7Y2HLV9-F1-model_v4	Uncharacterized protein	Gemmatimonadetes bacterium	1.00	13.6	1.11e-10	264	1-293 (359)	8-356 (365)
AF-A0A522Q365-F1-model_v4	DUF4131 domain-containing protein	Acidobacteria bacterium	1.00	13.8	6.88e-11	263	37-354 (359)	602-878 (890)
AF-A0A2V8FHB6-F1-model_v4	MBL fold metallo-hydrolase	Acidobacteria bacterium	1.00	15.7	4.19e-12	262	39-353 (359)	60-409 (409)
AF-Q6AMJ2-F1-model_v4	Related to ComE operon protein 3	Desulfotalea psychrophila LSv54	1.00	16.9	1.41e-10	262	40-355 (359)	568-842 (855)
AF-A0A534GLB0-F1-model_v4	MBL fold metallo-hydrolase	Gammaproteobacteria bacterium	1.00	13.7	5.76e-11	261	1-354 (359)	22-376 (382)
AF-A0A353VTR7-F1-model_v4	Uncharacterized protein	Rikenellaceae bacterium	1.00	14.6	2.65e-11	261	1-359 (359)	3-417 (420)
AF-A0A1T4WKI3-F1-model_v4	Competence protein ComEC	Paucidesulfovibrio gracilis DSM 16080	1.00	15.4	3.44e-10	261	37-354 (359)	546-809 (828)
AF-A0A0F9QL71-F1-model_v4	Uncharacterized protein	marine sediment metagenome	1.00	13.3	1.53e-9	260	35-352 (359)	2-294 (296)
AF-A0A644Z9P3-F1-model_v4	ComE operon protein 3	bioreactor metagenome	1.00	16.7	5.54e-10	260	35-354 (359)	68-329 (336)
AF-A0A2G4FTU2-F1-model_v4	MBL fold metallo-hydrolase	Gemmatimonadetes bacterium	1.00	14.4	1.86e-11	260	1-354 (359)	1-377 (380)
AF-A0A1G5UP55-F1-model_v4	Metal-dependent hydrolase, beta-lactamase superfamily II	Sphingomonas sp. NFR15	1.00	14.1	7.76e-11	260	1-355 (359)	14-421 (427)
AF-A0A2N6EFK4-F1-model_v4	DNA internalization-related competence protein ComEC/Rec2	Desulfuromonas sp.	1.00	15.6	5.54e-10	260	35-359 (359)	519-783 (785)
AF-A0A2E3MR79-F1-model_v4	Lactamase_B domain-containing protein	Planctomycetaceae bacterium	1.00	15.9	2.99e-11	259	1-355 (359)	34-383 (386)
AF-A0A7Z9UBU4-F1-model_v4	Uncharacterized protein	Phycisphaerales bacterium	1.00	15.1	1.25e-10	259	1-359 (359)	59-556 (561)
AF-A0A849GM69-F1-model_v4	Uncharacterized protein	Woeseia sp.	1.00	16	1.35e-9	259	2-354 (359)	1-343 (636)
AF-A0A6N7FWY8-F1-model_v4	LTD domain-containing protein	Actinophytocola sp.	1.00	16.1	4.54e-11	259	32-323 (359)	223-586 (679)
AF-A0A2H0P3R9-F1-model_v4	Uncharacterized protein	Deltaproteobacteria bacterium CG11_big_fil_rev_8_21_14_0_20_49_13	1.00	15.6	1.20e-9	258	1-353 (359)	1-280 (280)
AF-A0A7V4FYJ0-F1-model_v4	MBL fold metallo-hydrolase	Deltaproteobacteria bacterium	1.00	13.5	4.36e-10	258	1-355 (359)	1-350 (392)
AF-A0A0L9Y803-F1-model_v4	MBL fold metallo-hydrolase	Clostridium botulinum	1.00	15.5	1.28e-9	257	36-352 (359)	23-292 (300)
AF-G8NQG9-F1-model_v4	Beta-lactamase domain protein	Granulicella mallensis MP5ACTX8	1.00	13.1	5.76e-11	257	1-359 (359)	4-416 (418)
AF-A0A6L7WLU7-F1-model_v4	MBL fold metallo-hydrolase	Acidobacteria bacterium	1.00	14.9	6.49e-11	257	19-354 (359)	271-553 (554)
AF-A0A3D3W933-F1-model_v4	Ricin B-type lectin domain-containing protein	Peptococcaceae bacterium	1.00	13.8	1.00e-9	256	39-355 (359)	257-550 (552)
AF-A0A7S4NAJ6-F1-model_v4	Hypothetical protein	Paramoeba aestuarina	1.00	13.6	1.18e-10	256	35-357 (359)	216-568 (577)
AF-A0A2G6NR29-F1-model_v4	DNA internalization-related competence protein ComEC/Rec2	Deltaproteobacteria bacterium	1.00	10.7	1.44e-9	256	37-294 (359)	542-769 (791)
AF-A0A847HXT0-F1-model_v4	MBL fold metallo-hydrolase	Deinococcales bacterium	1.00	16.3	6.62e-10	255	36-353 (359)	75-335 (343)
AF-A0A6G4QZC4-F1-model_v4	MBL fold metallo-hydrolase	Caulobacter sp. 602-2	1.00	13.4	2.65e-11	255	1-356 (359)	1-407 (408)
AF-A0A661QFU6-F1-model_v4	Lactamase_B domain-containing protein	Deltaproteobacteria bacterium	1.00	16.9	1.72e-9	255	39-353 (359)	164-419 (427)
AF-A0A3M1AVH6-F1-model_v4	Uncharacterized protein	Bacteroidetes bacterium	1.00	14.2	3.65e-10	255	36-356 (359)	162-507 (647)
AF-A0A1L3GNE0-F1-model_v4	DNA internalization-related competence protein ComEC/Rec2	Syntrophotalea acetylenivorans	1.00	15.8	1.07e-9	255	35-359 (359)	513-777 (779)
AF-A0A399I0T9-F1-model_v4	Uncharacterized protein	Geobacter sp.	1.00	15.2	3.24e-10	254	1-354 (359)	94-421 (430)
AF-A0A3N5IA83-F1-model_v4	ComEC family DNA internalization-related competence protein	Candidatus Rokubacteria bacterium	1.00	15.4	4.03e-11	254	37-355 (359)	425-665 (671)
AF-A0A7W1I1W5-F1-model_v4	DUF3761 domain-containing protein	Acidobacteria bacterium	1.00	10.9	1.28e-9	254	2-355 (359)	1-476 (734)
AF-A0A4P8L1T1-F1-model_v4	DNA internalization-related competence protein ComEC/Rec2	Desulfoglaeba alkanexedens ALDC	1.00	14.5	1.72e-9	254	40-355 (359)	564-827 (831)
AF-D6Z2J0-F1-model_v4	DNA internalization-related competence protein ComEC/Rec2	Desulfurivibrio alkaliphilus AHT 2	1.00	18.3	2.31e-9	253	37-292 (359)	583-821 (854)
AF-A0A661JHH6-F1-model_v4	Uncharacterized protein	Deltaproteobacteria bacterium	1.00	11.3	1.53e-9	252	13-354 (359)	1-277 (279)
AF-A0A5S9IJ49-F1-model_v4	Competence protein ComEC	Candidatus Uabimicrobium amorphum	1.00	15	1.33e-10	252	1-356 (359)	1-387 (407)
AF-A0A2E7L990-F1-model_v4	Lactamase_B domain-containing protein	Planctomycetaceae bacterium	1.00	15.4	6.49e-11	252	1-355 (359)	121-474 (477)
AF-A0A1Q6M4H1-F1-model_v4	DNA internalization-related competence protein ComEC/Rec2	Clostridium sp. CAG:245_30_32	1.00	22	3.12e-9	251	39-247 (359)	502-697 (699)
AF-A0A7Y2E578-F1-model_v4	MBL fold metallo-hydrolase	Candidatus Eisenbacteria bacterium	1.00	10.8	5.22e-10	250	1-354 (359)	4-309 (313)
AF-A0A372LGS2-F1-model_v4	Uncharacterized protein	Peribacillus glennii	1.00	11.4	3.31e-9	249	2-355 (359)	1-273 (281)
AF-A0A6L7WL22-F1-model_v4	MBL fold metallo-hydrolase	Acidobacteria bacterium	1.00	11.4	1.89e-10	249	1-355 (359)	34-384 (385)
AF-A0A7X2TT75-F1-model_v4	MBL fold metallo-hydrolase	Bryobacterales bacterium	1.00	14.1	1.72e-9	247	1-292 (359)	10-296 (297)
AF-R6B8K8-F1-model_v4	DNA internalization-related competence protein ComEC/Rec2	Clostridium sp. CAG:245	1.00	20.9	3.12e-9	247	38-247 (359)	267-463 (465)
AF-A0A1F7NNK6-F1-model_v4	DNA internalization-related competence protein ComEC/Rec2	Candidatus Rokubacteria bacterium RIFCSPLOWO2_02_FULL_68_19	1.00	18.4	1.03e-8	247	36-267 (359)	523-738 (741)
AF-A0A2E5V9D8-F1-model_v4	Lactamase_B domain-containing protein	Gammaproteobacteria bacterium	1.00	12.6	6.62e-10	246	1-355 (359)	1-354 (355)
AF-R5G3W1-F1-model_v4	Beta-lactamase domain protein	Coprobacillus sp. CAG:698	1.00	15	1.07e-9	246	40-358 (359)	455-758 (775)
AF-A0A143PRA6-F1-model_v4	ComEC family competence protein	Luteitalea pratensis	1.00	16	2.88e-10	246	35-359 (359)	549-836 (860)
AF-A0A1Y4RKC9-F1-model_v4	Lactamase_B domain-containing protein	Lachnoclostridium sp. An14	1.00	12.3	1.62e-9	245	1-294 (359)	36-318 (333)
AF-A0A1Q7G249-F1-model_v4	DNA internalization-related competence protein ComEC/Rec2	Candidatus Rokubacteria bacterium 13_1_40CM_4_69_5	1.00	14.6	6.49e-11	245	31-355 (359)	298-556 (562)
AF-A0A3P6JDB6-F1-model_v4	Putative surface protein C	Clostridium carnis	1.00	14.5	7.03e-10	245	39-354 (359)	302-588 (590)
AF-A0A343JA54-F1-model_v4	Lactamase_B domain-containing protein	Clostridium isatidis	1.00	15.3	4.11e-10	245	39-353 (359)	414-710 (711)
AF-A0A1B7XAE7-F1-model_v4	Uncharacterized protein	Halodesulfovibrio spirochaetisodalis	1.00	14.9	3.65e-10	245	1-294 (359)	637-933 (950)
AF-A0A2V8ZJH1-F1-model_v4	MBL fold metallo-hydrolase	Acidobacteria bacterium	1.00	16.1	1.79e-10	244	1-323 (359)	19-327 (333)
AF-A0A7C3K9W1-F1-model_v4	ComEC family competence protein	Phycisphaerales bacterium	1.00	13.8	4.63e-10	244	32-353 (359)	589-855 (858)
AF-A0A562ZI57-F1-model_v4	MBL fold metallo-hydrolase	Caenimonas sp. HX-9-20	1.00	13.5	2.31e-9	243	39-354 (359)	9-280 (281)
AF-A0A2V8FG65-F1-model_v4	MBL fold metallo-hydrolase	Acidobacteria bacterium	1.00	15.4	1.05e-10	243	1-355 (359)	38-409 (410)
AF-A0A7V1Q1W4-F1-model_v4	ComEC/Rec2 family competence protein	Phycisphaerales bacterium	1.00	11.5	1.13e-9	242	35-354 (359)	564-822 (826)
AF-A0A0F2N5R7-F1-model_v4	Lactamase_B domain-containing protein	Desulfobulbaceae bacterium BRH_c16a	1.00	16.8	1.53e-9	242	36-354 (359)	560-845 (849)
AF-R7AJ63-F1-model_v4	Lactamase_B domain-containing protein	Bacteroides pectinophilus CAG:437	1.00	15	5.65e-9	240	42-272 (359)	2-242 (276)
AF-A0A3D0F3X2-F1-model_v4	Lactamase_B domain-containing protein	Rikenellaceae bacterium	1.00	12.1	5.33e-9	240	1-355 (359)	4-450 (454)
AF-A0A1I4V594-F1-model_v4	Competence protein ComEC	Thermodesulforhabdus norvegica	1.00	13.5	3.95e-9	240	38-354 (359)	568-830 (866)
AF-A0A6L3JXR3-F1-model_v4	MBL fold metallo-hydrolase	Bacteroides cellulosilyticus	1.00	12.9	4.92e-10	239	13-351 (359)	4-416 (422)
AF-A0A1I5WC52-F1-model_v4	Uncharacterized protein	Pseudarcicella hirudinis	1.00	12.6	1.35e-9	239	1-356 (359)	97-513 (521)
AF-A0A352PRL8-F1-model_v4	DNA internalization-related competence protein ComEC/Rec2	Syntrophobacteraceae bacterium	1.00	16.3	1.62e-9	239	39-352 (359)	598-861 (872)
AF-A0A2U3LIW2-F1-model_v4	Beta-lactamase domain protein	Candidatus Sulfopaludibacter sp. SbA4	1.00	14.6	1.20e-9	238	35-294 (359)	20-281 (353)
AF-A0A2V8Q384-F1-model_v4	Lactamase_B domain-containing protein	Acidobacteria bacterium	1.00	16.2	9.67e-9	236	2-267 (359)	1-252 (257)
AF-A0A0L6VXX3-F1-model_v4	Lactamase_B domain-containing protein	Thermincola ferriacetica	1.00	13.7	6.37e-9	236	42-354 (359)	2-283 (286)
AF-A0A7V4FYM0-F1-model_v4	MBL fold metallo-hydrolase	Deltaproteobacteria bacterium	1.00	13	2.18e-9	236	41-355 (359)	2-303 (304)
AF-A0A2V8FIU4-F1-model_v4	MBL fold metallo-hydrolase	Acidobacteria bacterium	1.00	14.1	9.47e-10	236	1-353 (359)	87-439 (445)
AF-A0A1H1NKW1-F1-model_v4	Metal-dependent hydrolase, beta-lactamase superfamily II	Opitutus sp. GAS368	1.00	11.6	1.28e-9	236	1-351 (359)	34-451 (457)
AF-A0A7S4I2K3-F1-model_v4	Hypothetical protein	Vannella robusta	1.00	15.4	1.53e-9	236	39-355 (359)	166-512 (523)
AF-A0A2N2EYI6-F1-model_v4	Uncharacterized protein	Elusimicrobia bacterium HGW-Elusimicrobia-1	1.00	10.2	1.28e-9	235	40-359 (359)	514-761 (793)
AF-A0A660QXP4-F1-model_v4	Lactamase_B domain-containing protein	Verrucomicrobia bacterium	1.00	18.1	2.31e-9	234	1-271 (359)	16-268 (280)
AF-A0A5C6ZL54-F1-model_v4	MBL fold metallo-hydrolase	Subsaximicrobium wynnwilliamsii	1.00	11.1	2.50e-11	234	41-355 (359)	72-519 (522)
AF-A0A7C6GS69-F1-model_v4	MBL fold metallo-hydrolase	Clostridiales bacterium	1.00	11.4	1.82e-9	233	41-353 (359)	2-287 (299)
AF-A0A2V9DAD6-F1-model_v4	MBL fold metallo-hydrolase	Acidobacteria bacterium	1.00	12.2	1.89e-10	233	1-353 (359)	35-422 (429)
AF-A0A7C7Z8M5-F1-model_v4	ComEC/Rec2 family competence protein	Verrucomicrobiales bacterium	1.00	12.3	2.46e-9	232	41-355 (359)	555-813 (814)
AF-A0A5N1JBL2-F1-model_v4	Uncharacterized protein	Larkinella humicola	1.00	14.9	8.40e-10	231	18-355 (359)	4-405 (409)
AF-M0A152-F1-model_v4	Beta-lactamase	Natrinema altunense JCM 12890	1.00	13.4	2.77e-9	231	36-359 (359)	1-308 (492)
AF-A0A0F4WDF0-F1-model_v4	Lactamase_B domain-containing protein	Clostridium sp. IBUN22A	1.00	13.3	2.31e-9	230	39-353 (359)	286-576 (582)
AF-A0A7S0DSU2-F1-model_v4	Hypothetical protein	Amorphochlora amoebiformis	1.00	22.8	1.44e-9	228	44-292 (359)	3-255 (268)
AF-A0A6L9KFX4-F1-model_v4	Uncharacterized protein	Paludibacter sp.	1.00	12.7	1.53e-9	228	41-295 (359)	2-298 (344)
AF-A0A2V9DF53-F1-model_v4	MBL fold metallo-hydrolase	Acidobacteria bacterium	1.00	15.3	1.89e-10	227	1-355 (359)	31-413 (414)
AF-A0A7C6GL09-F1-model_v4	MBL fold metallo-hydrolase	Clostridiales bacterium	1.00	13.6	1.09e-8	222	29-293 (359)	164-425 (455)
AF-A0A3C0N021-F1-model_v4	AGS_C domain-containing protein	Candidatus Omnitrophica bacterium	1.00	12.3	6.00e-9	222	29-357 (359)	21-338 (465)
AF-A0A661Q583-F1-model_v4	DNA internalization-related competence protein ComEC/Rec2	Deltaproteobacteria bacterium	1.00	17	3.38e-8	220	35-353 (359)	225-481 (489)
AF-R7ESR8-F1-model_v4	Lactamase_B domain-containing protein	Anaerotruncus sp. CAG:390	1.00	14.9	1.30e-8	220	36-268 (359)	242-482 (545)
AF-A0A3D1X8T6-F1-model_v4	Lactamase_B domain-containing protein	Clostridiales bacterium	1.00	14	1.75e-8	220	35-268 (359)	303-543 (606)
AF-I2GRD5-F1-model_v4	Uncharacterized protein	Fibrisoma limi BUZ 3	1.00	11.6	7.62e-9	219	1-351 (359)	1-429 (447)
AF-A0A1H1TD44-F1-model_v4	Metal-dependent hydrolase, beta-lactamase superfamily II	Erythrobacter sp. HL-111	1.00	12.2	1.62e-9	217	1-355 (359)	1-418 (433)
AF-A0A7X7C7L4-F1-model_v4	DUF4131 domain-containing protein	Myxococcales bacterium	1.00	12.6	2.46e-9	217	35-353 (359)	560-811 (829)
AF-A0A847GK30-F1-model_v4	Uncharacterized protein	Candidatus Anammoximicrobium sp.	1.00	11.9	1.20e-9	215	1-351 (359)	1-404 (410)
AF-A0A3A4VA52-F1-model_v4	MBL fold metallo-hydrolase	Candidatus Parcubacteria bacterium	1.00	17	1.68e-10	214	41-322 (359)	2-342 (352)
AF-A0A7Y3L2G4-F1-model_v4	MBL fold metallo-hydrolase	Elusimicrobia bacterium	1.00	12.8	5.02e-9	214	32-356 (359)	5-361 (366)
AF-A0A6M8VWW1-F1-model_v4	DUF4131 domain-containing protein	Planctomycetota bacterium	1.00	15.8	3.12e-9	213	31-312 (359)	448-710 (721)
AF-A0A7X3RUZ8-F1-model_v4	MBL fold metallo-hydrolase	Candidatus Dadabacteria bacterium	1.00	12.4	2.05e-9	211	29-357 (359)	5-361 (372)
AF-S5XJM9-F1-model_v4	Uncharacterized protein	Paracoccus aminophilus JCM 7686	1.00	12.5	1.03e-8	204	1-353 (359)	80-465 (484)
AF-A0A7C6J5N7-F1-model_v4	Uncharacterized protein	Clostridiales bacterium	1.00	13.6	7.33e-8	203	38-294 (359)	103-357 (429)
AF-A0A7S4EVN1-F1-model_v4	Hypothetical protein	Chrysotila carterae	1.00	11.3	2.31e-9	203	1-355 (359)	12-457 (463)
AF-A0A4P7LL13-F1-model_v4	UPF0173 metal-dependent hydrolase E0W60_20300	Cupriavidus oxalaticus	1.00	15.1	1.47e-8	202	1-290 (359)	2-270 (289)
AF-A0A7C6GLB5-F1-model_v4	Uncharacterized protein	Clostridiales bacterium	1.00	10.4	2.82e-8	198	41-342 (359)	294-595 (599)
AF-A0A847LK09-F1-model_v4	MBL fold metallo-hydrolase	Candidatus Riflebacteria bacterium	1.00	14.8	3.12e-9	197	37-354 (359)	25-392 (837)
AF-A0A653LCJ9-F1-model_v4	Uncharacterized protein	Aeromonas veronii	1.00	12.3	1.25e-7	190	1-353 (359)	54-456 (482)
AF-A0A356L502-F1-model_v4	Lactamase_B domain-containing protein	Acholeplasmatales bacterium	1.00	14.7	2.94e-6	190	40-267 (359)	471-690 (696)
AF-B0A6Q3-F1-model_v4	Metallo-beta-lactamase superfamily protein	Intestinibacter bartlettii DSM 16795	1.00	13.6	3.18e-8	189	33-353 (359)	152-495 (495)
AF-A0A7C6NU71-F1-model_v4	ComEC family competence protein	Anaerolineaceae bacterium	1.00	8.5	3.80e-8	185	38-354 (359)	562-780 (781)
AF-A0A0P0RIU6-F1-model_v4	Lactamase_B domain-containing protein	Paraburkholderia caribensis MBA4	1.00	13.4	1.47e-8	183	1-322 (359)	44-431 (431)
AF-A0A7V0U1P9-F1-model_v4	Competence domain-containing protein	Proteobacteria bacterium	1.00	8.3	3.45e-7	182	37-281 (359)	559-792 (829)
AF-A0A221MF93-F1-model_v4	Lactamase_B domain-containing protein	Virgibacillus necropolis	1.00	14.5	1.98e-8	179	41-322 (359)	2-356 (356)
AF-A0A069ZIU3-F1-model_v4	Lactamase_B domain-containing protein	Porphyromonas sp. KLE 1280	1.00	14.1	4.83e-8	179	18-309 (359)	4-366 (373)
AF-A0A2L1GKF6-F1-model_v4	DNA internalization-related competence protein ComEC/Rec2	Desulfobulbus oralis	1.00	15.9	3.88e-7	179	39-312 (359)	566-833 (851)
AF-A0A538S5Z3-F1-model_v4	MBL fold metallo-hydrolase	Planctomycetota bacterium	1.00	15.3	4.93e-7	178	1-217 (359)	15-230 (234)
AF-A0A150S095-F1-model_v4	Lactamase_B domain-containing protein	Sorangium cellulosum	1.00	12.9	3.58e-8	177	35-352 (359)	7-362 (372)
AF-A0A2V8KYW6-F1-model_v4	MBL fold metallo-hydrolase	Acidobacteria bacterium	1.00	13.9	8.43e-7	175	1-225 (359)	4-235 (254)
AF-A0A353EYJ2-F1-model_v4	Lactamase_B domain-containing protein	Clostridiales bacterium	1.00	11.7	2.88e-7	175	34-268 (359)	410-646 (728)
AF-A0A807KHZ3-F1-model_v4	Uncharacterized protein	Marivivens sp. JLT3646	1.00	12.6	1.05e-7	173	41-294 (359)	4-321 (359)
AF-A0A653JME3-F1-model_v4	Uncharacterized protein	Burkholderiales bacterium 8X	1.00	13.7	3.45e-7	171	41-294 (359)	2-295 (324)
AF-A0A562LAP6-F1-model_v4	Metallo-beta-lactamase superfamily protein	Luteimonas cucumeris	1.00	11.1	2.36e-8	169	41-354 (359)	70-511 (518)
AF-A0A3G4Z275-F1-model_v4	Uncharacterized protein	Niallia circulans	1.00	16.4	5.12e-8	168	41-322 (359)	6-365 (365)
AF-R7EP05-F1-model_v4	Metallo-beta-lactamase domain protein	Anaerotruncus sp. CAG:390	1.00	10.4	2.88e-7	167	36-355 (359)	104-406 (414)
AF-A0A017T3J3-F1-model_v4	Lactamase_B domain-containing protein	Chondromyces apiculatus DSM 436	1.00	12.8	1.05e-7	166	39-356 (359)	15-378 (383)
AF-A0A2M7DRI3-F1-model_v4	Uncharacterized protein	Elusimicrobia bacterium CG02_land_8_20_14_3_00_37_13	1.00	13	3.66e-7	166	35-354 (359)	505-709 (712)
AF-A0A0H4X0Q2-F1-model_v4	UPF0173 metal-dependent hydrolase A176_005591	Myxococcus hansupus	1.00	12.2	1.01e-6	165	1-293 (359)	5-260 (277)
AF-A0A109D2A0-F1-model_v4	Uncharacterized protein	Variovorax sp. WDL1	1.00	13.2	1.07e-6	164	41-294 (359)	2-298 (330)
AF-A0A641W3K4-F1-model_v4	Uncharacterized protein	Bacteroides ovatus	1.00	15	3.45e-7	163	1-233 (359)	1-298 (303)
AF-A0A6L4YL06-F1-model_v4	Lactamase_B domain-containing protein	Rhodocyclaceae bacterium	1.00	13.9	1.79e-7	162	31-356 (359)	3-374 (377)
AF-A0A353EXZ9-F1-model_v4	Uncharacterized protein	Clostridiales bacterium	1.00	13.3	9.49e-7	160	41-294 (359)	284-557 (587)
AF-A0A7C6WFQ6-F1-model_v4	MBL fold metallo-hydrolase	Acholeplasmataceae bacterium	1.00	17.3	5.14e-5	159	42-266 (359)	461-674 (675)
AF-A0A855EW36-F1-model_v4	Uncharacterized protein	Raoultella ornithinolytica	1.00	11	1.01e-6	155	41-355 (359)	3-353 (360)
AF-A0A363UAZ2-F1-model_v4	Lactamase_B domain-containing protein	Anaerolineales bacterium	1.00	16.1	3.13e-6	153	1-215 (359)	1-228 (228)
AF-A0A444IUB2-F1-model_v4	ComEC/Rec2-related protein	Candidatus Electrothrix communis	1.00	19.2	1.33e-4	153	35-157 (359)	266-382 (399)
AF-A0A6L9PQV8-F1-model_v4	Uncharacterized protein	Variovorax sp. WS11	1.00	12.6	2.94e-6	147	23-294 (359)	22-334 (366)
AF-A0A2V7ARS6-F1-model_v4	LL-diaminopimelate aminotransferase	Candidatus Rokubacteria bacterium	1.00	16.4	1.36e-6	146	30-267 (359)	500-737 (1229)
AF-A0A1Q9G6H3-F1-model_v4	Lactamase_B domain-containing protein	Photobacterium proteolyticum	1.00	15	2.46e-6	144	41-324 (359)	2-349 (356)
AF-A0A6P2FNC9-F1-model_v4	Uncharacterized protein	Variovorax sp. PBL-E5	1.00	14.5	5.67e-6	142	41-262 (359)	2-258 (332)
AF-A0A359D3J9-F1-model_v4	Lactamase_B domain-containing protein	Bacteroidales bacterium	1.00	12.2	3.32e-6	141	41-294 (359)	2-364 (414)
AF-A0A7V4IXD8-F1-model_v4	MBL fold metallo-hydrolase	Armatimonadetes bacterium	1.00	15	3.32e-6	141	6-205 (359)	1-198 (451)
AF-A0A7X4DYR9-F1-model_v4	MBL fold metallo-hydrolase	Gemmatimonadetes bacterium	1.00	25.3	9.90e-5	138	37-166 (359)	230-355 (364)
AF-V4J1I9-F1-model_v4	Uncharacterized protein	Desulfofustis sp. PB-SRB1	1.00	11.9	5.34e-6	137	41-354 (359)	561-771 (790)
AF-A0A193LK95-F1-model_v4	Lactamase_B domain-containing protein	Woeseia oceani	1.00	11.3	2.51e-5	132	30-310 (359)	7-287 (289)
AF-A0A2W7CYC2-F1-model_v4	Uncharacterized protein	Mesorhizobium kowhaii	1.00	12.2	1.01e-6	123	1-275 (359)	53-299 (354)
AF-A0A5C6CZL6-F1-model_v4	Metal-dependent hydrolase	Bythopirellula polymerisocia	1.00	9.9	4.05e-5	116	1-304 (359)	29-284 (475)
AF-A0A4Q2KX25-F1-model_v4	MBL fold metallo-hydrolase	Fusobacterium necrophorum	1.00	11.5	3.07e-4	108	36-290 (359)	7-377 (397)
AF-A0A1V4W326-F1-model_v4	Endo-1,4-beta-xylanase A	Pelotomaculum sp. PtaB.Bin013	1.00	10.2	1.23e-5	108	1-354 (359)	2-322 (1149)
AF-A0A7V3M2D2-F1-model_v4	DNA internalization-related competence protein ComEC/Rec2	candidate division NC10 bacterium	1.00	20.7	6.80e-3	102	31-132 (359)	513-609 (609)
AF-A0A7X6TJI8-F1-model_v4	DUF4131 domain-containing protein	Desulfobulbaceae bacterium	1.00	19.2	3.53e-3	102	37-133 (359)	554-645 (653)
AF-A0A3Q1LT73-F1-model_v4	Cleavage and polyadenylation-specific factor 3-like protein	Bos taurus	1.00	12.7	1.41e-4	101	1-274 (359)	87-349 (710)
AF-A0A1F9D2Y8-F1-model_v4	Uncharacterized protein	Deltaproteobacteria bacterium RBG_16_48_10	1.00	9.2	2.28e-4	99	23-269 (359)	48-246 (298)
AF-A0A2R8AWC4-F1-model_v4	N-acyl homoserine lactonase	Pseudoprimorskyibacter insulae	1.00	14.1	3.13e-3	96	52-211 (359)	53-191 (263)
AF-A0A2V6ZA23-F1-model_v4	Uncharacterized protein	Candidatus Rokubacteria bacterium	1.00	22.5	2.52e-2	93	31-129 (359)	495-590 (650)
AF-A0A354YUE5-F1-model_v4	MBL fold metallo-hydrolase	Syntrophomonas wolfei	1.00	21.4	2.67e-2	90	1-117 (359)	17-123 (123)
AF-R6U6L3-F1-model_v4	Competence domain-containing protein	Firmicutes bacterium CAG:272	0.99	11.9	1.09e-2	81	38-250 (359)	550-739 (785)
AF-A0A815F9I0-F1-model_v4	Hypothetical protein	Adineta ricciae	0.99	12.5	5.91e-4	81	1-297 (359)	131-457 (789)
AF-A0A7C6TQV6-F1-model_v4	Competence domain-containing protein	Clostridiales bacterium	0.97	10.1	5.05e-3	77	37-283 (359)	482-686 (723)
AF-A0A641W2F8-F1-model_v4	Uncharacterized protein	Bacteroides ovatus	0.96	12.3	7.21e-3	74	1-157 (359)	7-222 (258)
AF-A0A1Q6NNT5-F1-model_v4	Lactamase_B domain-containing protein	Coprobacillus sp. 28_7	0.84	19.6	7.09e-1	63	40-146 (359)	455-556 (559)
AF-A0A7C6NQ75-F1-model_v4	MBL fold metallo-hydrolase	Anaerolineaceae bacterium	0.82	10.3	4.14e-1	62	182-268 (359)	8-90 (323)
AF-A0A3B9PWF5-F1-model_v4	Lactamase_B domain-containing protein	Clostridiales bacterium UBA9856	0.66	11.9	3.27e-1	56	44-216 (359)	4-184 (223)
AF-A0A1C7YYA3-F1-model_v4	Lactamase_B domain-containing protein	Pseudomonas syringae	0.57	14.7	5.26e-1	53	41-156 (359)	2-134 (157)
AF-A0A1Y4BT72-F1-model_v4	Lactamase_B domain-containing protein	Olsenella sp. An290	0.54	8.7	1.63e+0	52	183-269 (359)	36-120 (356)
AF-A0A3D3TT01-F1-model_v4	MBL fold metallo-hydrolase	Clostridium sp.	0.38	12.5	7.98e-1	47	44-212 (359)	9-187 (345)
AF-A0A5N9C8D8-F1-model_v4	MBL fold metallo-hydrolase	SAR202 cluster bacterium	0.33	16.3	1.07e+0	45	44-152 (359)	12-113 (346)
AF-A0A099S567-F1-model_v4	Metallo-beta-lactamase	Clostridium sp. HMP27	0.23	13.7	4.96e-1	41	41-292 (359)	7-251 (326)
AF-A0A3C1XHR5-F1-model_v4	Lactamase_B domain-containing protein	Lachnospiraceae bacterium	0.20	15.8	1.63e+0	39	44-152 (359)	11-106 (135)
AF-A0A2P1PWP3-F1-model_v4	Uncharacterized protein	Ahniella affigens	0.11	13.9	7.23e+0	32	1-78 (359)	2-80 (181)
