# Supplementary material for: Silica-associated proteins from hexactinellid sponges support an alternative evolutionary scenario for biomineralization in Porifera
Source: Nat Commun. 2024 Jan 7;15:181. doi: 10.1038/s41467-023-44226-7 (PMC10772126; doi:10.1038/s41467-023-44226-7)
Supplement: Supplementary file 6 — Supplementary Data 3 [file 41467_2023_44226_MOESM6_ESM.xlsx]

## Sheet: Supplementary Data 3
Supplementary Data 3. Test for differential expression of hexaxilins, perisilins, glassin and actin between control and high dSi conditions in V. pourtalesii. Statistical test performed with edgeR (implemented in Trinity) using a four fould-change threshold. logFC: log-fold-change; logCPM: log counts per million; FDR: false discovery rate corrected p-value; Not available: the test could not be pe…
Vazella transcript id	Name in the present study	Protein	Protein subtype	logFC	logCPM	P-value	FDR p-value	Significance
TRINITY_DN6797_c0_g1_i1	Vp_6797	Hexaxilin	Hexaxilin-1	-3.69664927402838	6.99315070060252	2.28898787945434e-16	3.00516640717801e-13	***
TRINITY_DN11014_c0_g1_i1	Vp_11014	Hexaxilin	Hexaxilin-2	-4.96474210508479	3.87586192403484	1.18338809868806e-15	1.33935048879791e-12	***
TRINITY_DN15105_c0_g1_i1	Vp_15105	Hexaxilin	Hexaxilin-4	-0.823541147313844	2.43653157433821	0.387600939142753	0.639802757219042	NS
TRINITY_DN14244_c0_g1_i4	Vp_14244	Hexaxilin	Hexaxilin-5b	-3.00245151913232	4.9247989661544	5.10828120292542e-07	4.85982625050487e-05	***
TRINITY_DN4322_c0_g1_i1	Vp_4322	Hexaxilin	Hexaxilin-8	-3.08197506960486	1.87879828863305	2.25461289775017e-06	0.000148895180140757	***
TRINITY_DN53319_c0_g1_i1	Vp_53319	Hexaxilin	Hexaxilin-6	-1.14307981401824	0.601779082220348	0.185227201951989	0.41197582316651	NS
TRINITY_DN2074_c1_g1_i3	Vp_2074	Hexaxilin	Hexaxilin-5	-0.0314060268223424	5.15248452477276	0.954402422697031	0.988322590920033	NS
TRINITY_DN1227_c0_g1_i6	Vp_1227	Hexaxilin	Hexaxilin-7	0.124450681502415	6.02263811239458	0.869639376003299	0.949386449332456	NS
TRINITY_DN1429_c0_g1_i3	Vp_1429.i3	Perisilin	Perisilin-1a-α	-4.72943697091713	5.52572325903056	0.000169925549228274	0.00384641129432443	**
TRINITY_DN1429_c0_g1_i2	Vp_1429.i2	Perisilin	Perisilin-1a-β	-4.18071568619473	6.03555552679531	0.000668751118064907	0.0102329833086836	*
TRINITY_DN1429_c0_g1_i1	Vp_1429.i1	Perisilin	Perisilin-1a-γ	-1.97837058772435	3.01355602074839	0.557841484942445	0.774847157880612	NS
TRINITY_DN1621_c0_g1_i8	Vp_1621.i8	Perisilin	Perisilin-1α	-2.28897647883424	6.67769847603068	0.107877287748369	0.291659665442914	NS
TRINITY_DN1621_c0_g1_i5	Vp_1621.i5	Perisilin	Perisilin-1β	Not available
TRINITY_DN1621_c0_g1_i3	Vp_1621.i3	Perisilin	Perisilin-1γ	-5.06846728111998	5.22936647799891	0.000937569143923297	0.0129406620865645	*
TRINITY_DN3637_c0_g1_i1	Vp_3637.i1	Perisilin	Perisilin-2α	-1.38246130435891	-0.574855828109023	0.356259631725948	0.61041729131912	NS
TRINITY_DN3637_c0_g1_i3	Vp_3637.i3	Perisilin	Perisilin-2b	-3.24215755602232	2.76095960285988	0.00321482141438811	0.0298978928742343	*
TRINITY_DN5528_c0_g1_i16	Vp_5528.i16	Perisilin	Perisilin-2a-α	-1.57876754904793	4.35072259540838	0.00739045266394955	0.0512290258365685	NS
TRINITY_DN5528_c0_g1_i18	Vp_5528.i18	Perisilin	Perisilin-2a-β	-10.1151476418422	2.36287153525326	0.00245388068116793	0.0248277656341843	*
TRINITY_DN5528_c0_g1_i24	Vp_5528.i24	Perisilin	Perisilin-2a-γ	-2.91891786888349	3.84040629013914	0.00156410604734823	0.0182954699522678	*
TRINITY_DN5528_c0_g1_i2	Vp_5528.i2	Perisilin	Perisilin-2a-δ	-0.590136357739087	2.28779909149732	0.349885813072326	0.604345449586697	NS
TRINITY_DN5528_c0_g1_i25	Vp_5528.i25	Perisilin	Perisilin-2a-ε	Not available
TRINITY_DN5528_c0_g1_i27	Vp_5528.i27	Perisilin	Perisilin-2a-ζ	Not available
TRINITY_DN5528_c0_g1_i30	Vp_5528.i30	Perisilin	Perisilin-2a-η	-0.735584389870859	1.5539387013267	0.762027664431971	0.897877999546009	NS
TRINITY_DN5528_c0_g1_i7	Vp_5528.i7	Perisilin	Perisilin-2a-ι	1.13201422278549	2.47091830131846	0.128386507214869	0.325699639805721	NS
TRINITY_DN4488_c0_g1_i1	Vp_4488.g1.i1	Perisilin	Perisilin-4d	-3.05988803301219	4.69791036204487	1.72040960500634e-08	3.01018166087542e-06	***
TRINITY_DN4488_c0_g4_i3	Vp_4488.g4.i3	Perisilin	Perisilin-3a	-1.13834720094719	5.23188069223603	0.0599817622185749	0.198439814488264	NS
TRINITY_DN4488_c0_g4_i4	Vp_4488.g4.i4	Perisilin	Perisilin-3b	-1.78102401198617	2.87656638633153	0.208073364497743	0.443406846527127	NS
TRINITY_DN4488_c0_g1_i2	Vp_4488.g1.i2	Perisilin	Perisilin-4α	Not available
TRINITY_DN4488_c0_g1_i3	Vp_4488.g1.i3	Perisilin	Perisilin-4b	-1.39742013780143	0.208862654763831	0.630298233746817	0.821535143433191	NS
TRINITY_DN4488_c0_g1_i5	Vp_4488.g1.i5	Perisilin	Perisilin-4g	-0.777447786787872	1.44706487006509	0.584608372071971	0.792326266406983	NS
TRINITY_DN4488_c0_g3_i1	Vp_4488.g3.i1	Perisilin	Perisilin-4a	-3.77201835062195	4.28819415668437	8.07054437081657e-05	0.00224674645749738	**
TRINITY_DN16260_c0_g2_i2	Vp_16260.g2.i2	Perisilin	Perisilin-5	Not available
TRINITY_DN23375_c0_g1_i1	Vp_23375	Perisilin	Perisilin-5a	-0.889394555909497	1.39939959336724	0.108243615498227	0.292120699546359	NS
TRINITY_DN9083_c0_g1_i1	Vp_9083	Perisilin	Perisilin-6	-3.24155709757862	1.53496176325287	3.86919979045774e-08	5.99032431709452e-06	***
TRINITY_DN19525_c0_g1_i4	Vp_19525.i4	Glassin		-1.17832030898331	2.74421413784781	0.0771188558170623	0.233377982109939	NS
TRINITY_DN19525_c0_g1_i2	Vp_19525.i2	Glassin		Not available
TRINITY_DN19525_c0_g1_i1	Vp_19525.i1	Glassin		-1.57467872359012	-0.79161288329756	0.366262828354588	0.620208432121823	NS
TRINITY_DN284_c0_g1_i2		Actin	Actin-1α	-3.83661888507448	8.18266576164337	1.5890673033849e-10	5.11336931683324e-08	***
TRINITY_DN284_c0_g1_i1		Actin	Actin-1β	-2.64652651006933	8.24590238925979	5.06606011087583e-05	0.00159576031630678	**
TRINITY_DN284_c0_g1_i5		Actin	Actin-1γ	1.31502341036199	9.8931714949814	0.149542140796859	0.359475036270289	NS
TRINITY_DN284_c1_g1_i1		Actin	Actin-1δ	0.17781618229764	9.0602552636854	0.698862650576853	0.864087857399567	NS
TRINITY_DN284_c1_g1_i3		Actin	Actin-1ε	1.98074237713393	-0.467594593480754	0.0169996067030963	0.088593377454593	NS
TRINITY_DN10252_c0_g1_i9		Actin	Actin-1aα	Not available
TRINITY_DN10252_c0_g1_i7		Actin	Actin-1aβ	Not available
TRINITY_DN10252_c0_g1_i6		Actin	Actin-1aγ	Not available
TRINITY_DN10252_c0_g1_i5		Actin	Actin-1aδ	Not available
TRINITY_DN10252_c0_g1_i2		Actin	Actin-1aε	Not available
TRINITY_DN10252_c0_g1_i1		Actin	Actin-1aζ	Not available
TRINITY_DN1651_c0_g1_i11		Actin	Actin-1b	-1.52390363117312	1.13498215174161	0.0400378385405235	0.153429297907421
