# Supplementary material for: Silica-associated proteins from hexactinellid sponges support an alternative evolutionary scenario for biomineralization in Porifera
Source: Nat Commun. 2024 Jan 7;15:181. doi: 10.1038/s41467-023-44226-7 (PMC10772126; doi:10.1038/s41467-023-44226-7)
Supplement: Supplementary file 7 — Supplementary Data 4 [file 41467_2023_44226_MOESM7_ESM.xlsx]

## Sheet: Supplementary Data 4
Supplementary Data 4. TMM expression values of hexaxilins, perisilins, glassins and actin in V. pourtalesii individuals experimentally exposed to low and high dissolved silicate concentrations (control and high dSi, respectively), with the average TMM value and standard deviation for each condition.
Vazella transcript id	Name in the present study	Protein	Protein subtype	Control1	Control2	Control3	Control4	Control5	Control6	High dSi1	High dSi2	High dSi3	High dSi4	High dSi5	High dSi6	Control Average	Control Standard Deviation	High dSi Average	High dSi Standard Deviation
TRINITY_DN6797_c0_g1_i1	Vp_6797	Hexaxilin	Hexaxilin-1	13.376	6.992	13.729	14.314	12.913	15.288	166.022	106.795	219.577	182.465	170.73	180.336	12.7687	2.94676	170.988	36.6755
TRINITY_DN11014_c0_g1_i1	Vp_11014	Hexaxilin	Hexaxilin-2	0.54	0.587	2.393	0.696	1.192	2.219	28.192	35.426	56.273	40.235	41.294	43.507	1.27117	0.836262	40.8212	9.32892
TRINITY_DN15105_c0_g1_i1	Vp_15105	Hexaxilin	Hexaxilin-4	2.629	7.744	9.093	6.24	1.765	2.054	0.764	1.806	2.518	4.968	40.504	3.671	4.92083	3.17956	9.0385	15.4839
TRINITY_DN2074_c1_g1_i3	Vp_2074	Hexaxilin	Hexaxilin-5	12.956	13.636	12.865	7.572	7.021	23.34	6.418	18.332	14.663	5.456	26.917	11.367	12.8983	5.8735	13.8588	8.04182
TRINITY_DN14244_c0_g1_i4	Vp_14244	Hexaxilin	Hexaxilin-5b	0.517	0.534	2.314	1.509	1.388	1.955	8.325	5.343	19.27	19.524	10.136	7.852	1.3695	0.732053	11.7417	6.12478
TRINITY_DN53319_c0_g1_i1	Vp_53319	Hexaxilin	Hexaxilin-6	1.332	2.46	0.826	0.344	1.49	0.704	2.162	1.918	0.75	0.627	9.546	0.813	1.19267	0.749324	2.636	3.44687
TRINITY_DN1227_c0_g1_i6	Vp_1227	Hexaxilin	Hexaxilin-7	27.734	10.828	23.533	6.561	9.768	29.705	1.894	2.634	45.619	9.308	32.343	10.479	18.0215	10.1235	17.0462	17.8365
TRINITY_DN4322_c0_g1_i1	Vp_4322	Hexaxilin	Hexaxilin-8	0.602	0.869	1.155	0.733	1.173	0.059	8.458	7.204	6.625	6.344	5.738	6.27	0.765167	0.41362	6.77317	0.95448
TRINITY_DN1621_c0_g1_i8	Vp_1621.i8	Perisilin	Perisilin-1α	0	4.12	5.832	6.04	332.682	1.735	65.863	325.046	611.225	301.729	74.761	447.12	58.4015	134.39	304.291	211.933
TRINITY_DN1621_c0_g1_i5	Vp_1621.i5	Perisilin	Perisilin-1β	0	0	0	0	0.156	0	1.154	0	0	0	0	0	0.026	0.0636867	0.192333	0.471119
TRINITY_DN1621_c0_g1_i3	Vp_1621.i3	Perisilin	Perisilin-1γ	0	0	0.296	1.26	20.213	0.207	53.668	217.316	169.562	118.117	26.97	208.646	3.66267	8.12149	132.38	79.9042
TRINITY_DN1429_c0_g1_i3	Vp_1429.i3	Perisilin	Perisilin-1a-α	0.169	1.333	1.648	0.689	30.322	0.356	47.851	275.675	159.223	334.784	33.034	156.762	5.75283	12.0497	167.888	120.221
TRINITY_DN1429_c0_g1_i2	Vp_1429.i2	Perisilin	Perisilin-1a-β	0.352	0.842	3.902	2.157	65.905	0.908	85.408	422.547	209.216	372.208	76.989	286.951	12.3443	26.2706	242.22	144.496
TRINITY_DN1429_c0_g1_i1	Vp_1429.i1	Perisilin	Perisilin-1a-γ	0	1.892	0	0	30.797	0.266	0	0	136.595	0	0	0	5.4925	12.4185	22.7658	55.7647
TRINITY_DN3637_c0_g1_i1	Vp_3637.i1	Perisilin	Perisilin-2α	1.468	0	1.302	0	0	0	0.923	0.952	1.333	2.888	1.313	0	0.461667	0.717135	1.23483	0.943478
TRINITY_DN3637_c0_g1_i3	Vp_3637.i3	Perisilin	Perisilin-2β	0	0.969	0	5.534	0.6	2.616	10.858	18.418	10.333	34.291	9.945	17.6	1.61983	2.1459	16.9075	9.30854
TRINITY_DN5528_c0_g1_i16	Vp_5528.i16	Perisilin	Perisilin-2a-α	6.522	9.945	4.989	8.663	9.525	8.781	7.524	10.626	44.481	14.356	27.527	45.938	8.07083	1.91722	25.0753	17.0269
TRINITY_DN5528_c0_g1_i18	Vp_5528.i18	Perisilin	Perisilin-2a-β	0	0	0	0	0	0	12.778	0	1.311	38.614	0	0	0	0	8.78383	15.4473
TRINITY_DN5528_c0_g1_i24	Vp_5528.i24	Perisilin	Perisilin-2a-γ	0	9.862	4.992	8.092	0.934	5.093	16.902	13.508	54.513	59.162	32.734	53.195	4.82883	3.86173	38.3357	20.1168
TRINITY_DN5528_c0_g1_i2	Vp_5528.i2	Perisilin	Perisilin-2a-δ	4.819	9.733	2.058	5.112	9.275	5.209	8.574	1.989	10.126	12.523	9.223	12.553	6.03433	2.93265	9.16467	3.88654
TRINITY_DN5528_c0_g1_i25	Vp_5528.i25	Perisilin	Perisilin-2a-ε	0	0	0	0	0	0	0	0	0	0.475	0	0	0	0	0.0791667	0.193918
TRINITY_DN5528_c0_g1_i27	Vp_5528.i27	Perisilin	Perisilin-2a-ζ	0	0	0	0	0	0	0	13.113	0.455	0	0	0	0	0	2.26133	5.31932
TRINITY_DN5528_c0_g1_i30	Vp_5528.i30	Perisilin	Perisilin-2a-η	7.232	4.729	0	0	7.551	0	0	0	0	36.35	0.23	0.746	3.252	3.69404	6.221	14.763
TRINITY_DN5528_c0_g1_i7	Vp_5528.i7	Perisilin	Perisilin-2a-ι	6.684	18.109	3.369	8.839	14.512	5.307	2.382	0.462	4.291	3.503	9.922	6.068	9.47	5.70556	4.438	3.27606
TRINITY_DN4488_c0_g4_i3	Vp_4488.g4.i3	Perisilin	Perisilin-3α	43.161	15.987	9.97	67.111	26.3	32.184	39.883	89.25	22.528	168.294	72.223	70.584	32.4522	20.6416	77.127	50.7807
TRINITY_DN4488_c0_g4_i4	Vp_4488.g4.i4	Perisilin	Perisilin-3β	2.6	32.398	1.737	3.016	1.167	0	0	4.485	93.128	12.609	9.418	27.894	6.81967	12.5763	24.589	34.9027
TRINITY_DN4488_c0_g1_i2	Vp_4488.g1.i2	Perisilin	Perisilin-4α	0	0	0	0.183	0	0	0	0.9	0.464	0.845	1.186	1.199	0.0305	0.0747094	0.765667	0.461746
TRINITY_DN4488_c0_g1_i3	Vp_4488.g1.i3	Perisilin	Perisilin-4β	0	4.515	0	0	0	0	1.882	0	0	2.438	8.162	0	0.7525	1.84324	2.08033	3.16662
TRINITY_DN4488_c0_g1_i5	Vp_4488.g1.i5	Perisilin	Perisilin-4γ	7.734	1.412	0.802	0	3.758	1.869	1.951	0	4.979	13.837	0	7.029	2.59583	2.81558	4.63267	5.30465
TRINITY_DN4488_c0_g1_i1	Vp_4488.g1.i1	Perisilin	Perisilin-4δ	9.191	9.401	1.94	9.465	10.122	6.696	31.427	64.791	90.399	90.712	68.365	67.392	7.8025	3.10549	68.8477	21.733
TRINITY_DN4488_c0_g3_i1	Vp_4488.g3.i1	Perisilin	Perisilin-4a	0.593	2.098	0.263	14.029	2.716	3.839	18.952	21.107	33.418	57.339	109.085	102.693	3.923	5.1266	57.099	40.2314
TRINITY_DN16260_c0_g2_i2	Vp_16260.g2.i2	Perisilin	Perisilin-5	0.942	0	0.839	1.32	1.423	1.126	0.92	2.138	2.086	1.053	0.946	1.425	0.941667	0.511092	1.428	0.560015
TRINITY_DN23375_c0_g1_i1	Vp_23375	Perisilin	Perisilin-5a	1.28	2.769	0.523	1.691	2.298	2.067	2.227	4.122	3.089	3.302	2.764	5.305	1.77133	0.795781	3.46817	1.09628
TRINITY_DN9083_c0_g1_i1	Vp_9083	Perisilin	Perisilin-6	1.362	0.748	0.808	1.272	2.325	0.812	7.558	14.827	14.799	7.537	13.911	13.471	1.22117	0.600479	12.0172	3.50114
TRINITY_DN19525_c0_g1_i4	Vp_19525.i4	Glassin	Glassin-α	7.318	5.804	3.548	1.421	0.699	3.932	7.582	11.106	3.262	6.204	10.654	13.71	3.787	2.51985	8.753	3.78793
TRINITY_DN19525_c0_g1_i2	Vp_19525.i2	Glassin	Glassin-β	0	0	0	0	0.903	0	0	0	3.185	0	0	0	0.1505	0.368648	0.530833	1.30027
TRINITY_DN19525_c0_g1_i1	Vp_19525.i1	Glassin	Glassin-γ	0.17	0	0.144	0	1.364	0.128	0.545	1.189	4.133	0	0	0	0.301	0.525911	0.977833	1.61589
TRINITY_DN284_c0_g1_i2		Actin	Actin-1α	28.332	32.61	26.924	14.935	26.343	24.601	365.805	360.552	409.163	53.836	535.07	512.791	25.6242	5.89314	372.87	172.736
TRINITY_DN284_c0_g1_i1		Actin	Actin-1β	123.816	66.788	36.626	55.322	66.95	112.299	241.028	489.803	560.221	59.16	1155.06	465.238	76.9668	33.8911	495.086	372.91
TRINITY_DN284_c0_g1_i5		Actin	Actin-1γ	3007.85	424.923	772.908	113.783	134.179	2404.49	162.323	1105.66	231.841	31.698	1026.28	320.063	1143.02	1248.89	479.644	464.527
TRINITY_DN284_c1_g1_i1		Actin	Actin-1δ	826.995	743.382	873.168	495.65	335.249	1020.63	574.151	657.067	496.467	357.191	1228.93	522.564	715.845	254.595	639.395	305.234
TRINITY_DN284_c1_g1_i3		Actin	Actin-1ε	1.544	0.866	0.659	1.199	1.611	0.887	0	0.795	0.643	0	0.211	0	1.12767	0.389377	0.274833	0.356874
TRINITY_DN10252_c0_g1_i9		Actin	Actin-1a-α	0	0.164	0	0	0	4.867	0	0	0	0	0	0	0.8385	1.97464	0	0
TRINITY_DN10252_c0_g1_i7		Actin	Actin-1a-β	0	0	0	0	0	3.949	0	0	0	0	0	0	0.658167	1.61217	0	0
TRINITY_DN10252_c0_g1_i5		Actin	Actin-1a-γ	0	0	0	0	0	0	0	0	0	0	0	0	0	0	0	0
TRINITY_DN10252_c0_g1_i6		Actin	Actin-1a-δ	0	0	0	0	0	0	0	0	0	0	0	0	0	0	0	0
TRINITY_DN10252_c0_g1_i2		Actin	Actin-1a-ε	0	0	0	0	0	15.062	0	0	0	0	0	0	2.51033	6.14904	0	0
TRINITY_DN10252_c0_g1_i1		Actin	Actin-1a-ζ	0	0	0	0	0	7.816	0	0	0	0	0	0	1.30267	3.19087	0	0
TRINITY_DN1651_c0_g1_i11		Actin	Actin-1b	2.74	1.346	0.248	1.769	1.046	0.355	1.144	6.134	2.577	8.328	3.03	2.412	1.25067	0.932236	3.9375	2.71685
