# Supplementary material for: Silica-associated proteins from hexactinellid sponges support an alternative evolutionary scenario for biomineralization in Porifera
Source: Nat Commun. 2024 Jan 7;15:181. doi: 10.1038/s41467-023-44226-7 (PMC10772126; doi:10.1038/s41467-023-44226-7)
Supplement: Supplementary file 8 — Supplementary Data 5 [file 41467_2023_44226_MOESM8_ESM.xlsx]

## Sheet: Supplementary Data 5
Supplementary Data 5. Blast results of the search for perisilin homologs. Sequence used as a query: Vp_1621.i8 of V. pourtalesii. Only hits with a bit score higher than 50 were retained.
Domain	Kingdom	Phylum	Class	Subclass	Order	Species	Data type	Subject (sequence name in the original database)	Length of protein (aas)	Name in the present study	Protein subtype	Identical matches (%)	Alignment length (sequence overlap)	No. mismatches	No. gap openings	Start of alignment in query	End of alignment in query	Start of alignment in subject	End of alignment in subject	Expect value	Bit score	Remarks	Reference
EUKARYOTA	Protista	Amoebozoa	Discosea			Sappinia pedata	genome	EP01101_Sappina_pedata_P011685	144	Sp_P011685	Perisilin-like	25.325	154	102	5	19	169	41	184	1.8e-05	53.9		k
							genome	EP01101_Sappina_pedata_P011691	144	Sp_P011691	Perisilin-like	25.325	154	102	5	19	169	41	184	7.59e-06	54.7		k
							genome	EP01101_Sappina_pedata_P011696	144	Sp_P011696	Perisilin-like	25.325	154	102	5	19	169	41	184	5.63e-06	55.1		k
		Ciliophora				Furgasonia blochmanni	genome	EP01016_Furgasonia_blochmanni_P031152	169	Fb_P031152	Perisilin-like	27.778	180	105	8	42	207	57	225	6.38e-05	51.6		k
							genome	EP01016_Furgasonia_blochmanni_P031155	147	Fb_P031155	Perisilin-like	27.273	154	93	5	42	183	57	203	0.000227	50.4		k
		Foraminifera				Nonionella stella	genome	EP01083_Nonionella_stella_P056049	169	Ns_P056049	Perisilin-like	27.841	176	102	7	43	200	102	270	1.78e-05	53.9		k
							genome	EP01083_Nonionella_stella_P165764	167	Ns_P165764	Perisilin-like	29.825	171	103	8	43	200	53	219	4.42e-06	55.8		k
							genome	EP01083_Nonionella_stella_P165765	179	Ns_P165765	Perisilin-like	30.387	181	101	8	43	200	53	231	1.77e-07	59.7		k
							genome	EP01083_Nonionella_stella_P165766	181	Ns_P165766	Perisilin-like	28.962	183	103	9	43	200	53	233	2.77e-06	56.2		k
							genome	EP01083_Nonionella_stella_P297919	171	Ns_P297919	Perisilin-like	29.143	175	103	7	43	200	38	208	6.34e-07	58.2		k
						Bolivina argentea	genome	EP01084_Bolivina_argentea_P197348	188	Ba_P197348	Perisilin-like	27.368	190	108	10	39	200	49	236	0.000199	50.1		k
		Cryptista				Roombia truncata	genome	EP00296_Roombia_truncata_P000998	177	Rt_P000998	Perisilin-like	27.072	181	111	6	41	204	1	177	0.000138	50.4		k
		Hemimastigophora				Hemimastix kukwesjijk	genome	EP00696_Hemimastix_kukwesjijk_P015301	174	Hk_P015301	Perisilin-like	29.213	178	116	6	22	193	27	200	1.9e-09	64.3		k
		Choanozoa	Choanoflagellatea			Acanthoeca spectabilis	transcriptome															No hit	b
						Salpingoeca pyxidium	transcriptome															No hit	b
	Metazoa	Porifera	Hexactinellida	Hexasterophora	Lyssacinosida	Euplectella curvistellata	genome	MS-3_unmap_(paired)_without_duplicates_contig_13708	342	Ec_13708	Perisilin-2	38.202	178	100	6	27	195	2461	2991	1.77e-26	110	partial, no stop	a
						Family: Euplectellidae	genome	MS-3_unmap_(paired)_without_duplicates_contig_14993	231	Ec_14993	Perisilin-6	33.862	189	112	6	22	199	4739	4179	8.91e-18	85.1		a
							genome	MS-3_unmap_(paired)_without_duplicates_contig_11217	233	Ec_11217	Perisilin-6	32.979	188	115	5	22	199	2032	1472	2.04e-17	83.6		a
							genome	MS-3_unmap_(paired)_without_duplicates_contig_6316	244	Ec_6316	Perisilin-6	31.016	187	117	6	22	197	7240	6683	3.72e-16	80.1		a
							genome	MS-3_unmap_(paired)_without_duplicates_contig_9466	208	Ec_9466	Perisilin-6	30.57	193	110	7	22	197	4024	4581	2e-15	78.2		a
							genome	MS-3_unmap_(paired)_without_duplicates_contig_2230	244	Ec_2230	Perisilin-6	30.481	187	118	7	22	197	4012	4569	8.89e-15	76.3		a
							genome	MS-3_unmap_(paired)_without_duplicates_contig_2205	242	Ec_2205	Perisilin-like	29.282	181	114	7	24	194	252	782	7.71e-08	55.5		a
						Rossella fibulata	transcriptome	Rossella_fibulata_TRI_1_14_NORM_comp774419_c0_seq1	78	Rf_774419	Perisilin-1	77.333	75	17	0	60	134	2	226	2.74e-38	129	partial, lacking 1st Met, no stop	b
						Family: Rossellidae	transcriptome	Rossella_fibulata_TRI_1_14_NORM_comp6871_c0_seq1	262	Rf_6871	Perisilin-1	45.399	163	76	7	43	194	2	484	9.16e-34	123	partial, lacking 1st Met, no stop	b
							transcriptome	Rossella_fibulata_TRI_1_14_NORM_comp6935_c0_seq1	207	Rf_6935	Perisilin-2	36.111	180	104	5	22	194	89	616	2.86e-28	107	partial, no stop	b
							transcriptome	Rossella_fibulata_TRI_1_14_NORM_comp15201_c0_seq2	321	Rf_15201.2	Perisilin-3	33.333	174	108	4	28	194	1158	640	3.74e-20	89		b
							transcriptome	Rossella_fibulata_TRI_1_14_NORM_comp15201_c0_seq6	321	Rf_15201.6	Perisilin-3	33.333	174	108	4	28	194	1109	591	3.37e-20	89		b
							transcriptome	Rossella_fibulata_TRI_1_14_NORM_comp15201_c0_seq9	321	Rf_15201.9	Perisilin-3	33.333	174	108	4	28	194	1072	554	3.29e-20	89		b
							transcriptome	Rossella_fibulata_TRI_1_14_NORM_comp15201_c0_seq15	321	Rf_15201.15	Perisilin-3	33.333	174	108	4	28	194	1085	567	3.19e-20	89		b
							transcriptome	Rossella_fibulata_TRI_1_14_NORM_comp15201_c0_seq12	321	Rf_15201.12	Perisilin-3	33.333	174	108	4	28	194	1023	505	2.9e-20	89		b
							transcriptome	Rossella_fibulata_TRI_1_14_NORM_comp15201_c0_seq18	321	Rf_15201.18	Perisilin-3	33.333	174	108	4	28	194	999	481	2.71e-20	89		b
							transcriptome	Rossella_fibulata_TRI_1_14_NORM_comp15201_c0_seq19	321	Rf_15201.19	Perisilin-3	33.333	174	108	4	28	194	1016	498	2.67e-20	89		b
						Sympagella nux	transcriptome	Sympagella_nux_TRI_1_14_NORM_comp21222_c0_seq1	257	Sn_21222	Perisilin-1	51.894	264	92	4	1	257	909	202	4.11e-84	255	partial, lacking 1st Met	b
						Family: Rossellidae	transcriptome	Sympagella_nux_TRI_1_14_NORM_comp17074_c0_seq2	255	Sn_17074	Perisilin-1	47.162	229	98	4	19	240	869	231	1.04e-67	213	partial, lacking 1st Met	b
							transcriptome	Sympagella_nux_TRI_1_14_NORM_comp11745_c0_seq1	212	Sn_11745.1	Perisilin-1	38.286	175	98	6	29	194	136	657	6e-32	118	partial, no stop	b
							transcriptome	Sympagella_nux_TRI_1_14_NORM_comp21695_c0_seq2	253	Sn_21695.2	Perisilin-7	34.5	200	121	5	21	212	765	172	1.68e-30	115	partial, lacking 1st Met	b
							transcriptome	Sympagella_nux_TRI_1_14_NORM_comp21695_c0_seq4	253	Sn_21695.4	Perisilin-7	34.5	200	121	5	21	212	815	222	2.32e-30	115	partial, lacking 1st Met	b
							transcriptome	Sympagella_nux_TRI_1_14_NORM_comp21695_c0_seq5	253	Sn_21695.5	Perisilin-7	34.5	200	121	5	21	212	831	238	2.61e-30	115	partial, lacking 1st Met	b
							transcriptome	Sympagella_nux_TRI_1_14_NORM_comp21695_c0_seq3	253	Sn_21695.3	Perisilin-7	34.5	200	121	5	21	212	970	377	5.96e-30	115	partial, lacking 1st Met	b
							transcriptome	Sympagella_nux_TRI_1_14_NORM_comp17200_c0_seq1	256	Sn_17200.1	Perisilin-1	36.757	185	97	6	22	198	649	131	6.16e-28	108	partial, lacking 1st Met, no stop	b
							transcriptome	Sympagella_nux_TRI_1_14_NORM_comp13332_c0_seq1	236	Sn_13332	Perisilin-1	33.745	243	127	11	19	252	654	1	1.28e-26	105	partial, no stop	b
							transcriptome	Sympagella_nux_TRI_1_14_NORM_comp21041_c0_seq1	244	Sn_21041	Perisilin-7	30.476	210	136	5	22	225	796	179	1.36e-24	101		b
						Vazella pourtalesi	transcriptome	TRINITY_DN1621_c0_g1_i8	265	Vp_1621.i8	Perisilin-1α	100	266	0	0	1	266	1	266	0	560		c
						Family: Rossellidae	transcriptome	TRINITY_DN1621_c0_g1_i5	265	Vp_1621.i5	Perisilin-1β	91.729	266	22	0	1	266	1	266	0	520		c
							transcriptome	TRINITY_DN1621_c0_g1_i3	265	Vp_1621.i3	Perisilin-1γ	84.211	266	42	0	1	266	1	266	2.03e-172	476		c
							transcriptome	TRINITY_DN1429_c0_g1_i2	299	Vp_1429.i2	Perisilin-1a-β	44.39	205	102	7	1	194	1	204	4.36e-46	156	partial, no stop	c
							transcriptome	TRINITY_DN1429_c0_g1_i1	311	Vp_1429.i1	Perisilin-1a-γ	44.39	205	102	7	1	194	1	204	1.4e-45	155	partial, no stop	c
							transcriptome	TRINITY_DN1429_c0_g1_i3	310	Vp_1429.i3	Perisilin-1a-α	42.365	203	108	5	1	194	1	203	1.33e-44	153		c
							transcriptome	TRINITY_DN3637_c0_g1_i1	260	Vp_3637.i1	Perisilin-2α	37.198	207	114	6	1	192	4	209	2.57e-35	127	partial, lacking 1st Met	c
							transcriptome	TRINITY_DN3637_c0_g1_i3	305	Vp_3637.i3	Perisilin-2β	37.198	207	114	6	1	192	4	209	4.2e-35	128	partial, lacking 1st Met	c
							transcriptome	TRINITY_DN4488_c0_g4_i4	268	Vp_4488.g4.i3	Perisilin-3α	35.784	204	118	6	1	196	1	199	2.3e-31	117	partial, no stop	c
							transcriptome	TRINITY_DN4488_c0_g4_i3	349	Vp_4488.g4.i4	Perisilin-3β	29.787	282	165	9	5	263	1	272	3.54e-26	105		c
							transcriptome	TRINITY_DN23375_c0_g1_i1	225	Vp_23375	Perisilin-5a	34.848	198	122	4	1	192	1	197	2.03e-30	114		c
							transcriptome	TRINITY_DN16260_c0_g2_i2	185	Vp_16260.g2.i2	Perisilin-5	36.774	155	91	6	15	165	15	166	8.45e-21	87.4	partial, no stop	c
							transcriptome	TRINITY_DN4488_c0_g3_i1	322	Vp_4488.g3.i1	Perisilin-4a	34.171	199	124	4	1	192	14	212	3.68e-29	113	partial, lacking 1st Met	c
							transcriptome	TRINITY_DN4488_c0_g1_i1	336	Vp_4488.g1.i1	Perisilin-4δ	34.872	195	117	5	5	192	4	195	4.26e-25	102		c
							transcriptome	TRINITY_DN4488_c0_g1_i3	339	Vp_4488.g1.i3	Perisilin-4β	30.846	201	124	7	1	192	1	195	3.76e-23	97.1		c
							transcriptome	TRINITY_DN4488_c0_g1_i5	354	Vp_4488.g1.i5	Perisilin-4γ	30.846	201	124	7	1	192	1	195	6.7e-23	96.7		c
							transcriptome	TRINITY_DN4488_c0_g1_i2	308	Vp_4488.g1.i2	Perisilin-4α	28.472	144	89	6	57	192	12	149	9e-09	55.8		c
							transcriptome	TRINITY_DN5528_c0_g1_i30	296	Vp_5528.i30	Perisilin-2a-η	33.649	211	117	9	1	196	1	203	2.39e-24	99.8	partial, no stop	c
							transcriptome	TRINITY_DN5528_c0_g1_i24	306	Vp_5528.i24	Perisilin-2a-γ	33.649	211	117	9	1	196	1	203	6.29e-24	98.6		c
							transcriptome	TRINITY_DN5528_c0_g1_i25	306	Vp_5528.i25	Perisilin-2a-ε	33.649	211	117	9	1	196	1	203	1.58e-23	97.4		c
							transcriptome	TRINITY_DN5528_c0_g1_i18	272	Vp_5528.i18	Perisilin-2a-β	33.649	211	117	9	1	196	1	203	2.77e-23	96.3		c
							transcriptome	TRINITY_DN5528_c0_g1_i2	280	Vp_5528.i2	Perisilin-2a-δ	33.649	211	117	9	1	196	1	203	3.19e-23	96.3		c
							transcriptome	TRINITY_DN5528_c0_g1_i16	280	Vp_5528.i16	Perisilin-2a-α	33.649	211	117	9	1	196	1	203	3.19e-23	96.3		c
							transcriptome	TRINITY_DN5528_c0_g1_i27	288	Vp_5528.i27	Perisilin-2a-ζ	33.649	211	117	9	1	196	1	203	3.8e-23	96.3		c
							transcriptome	TRINITY_DN5528_c0_g1_i7	292	Vp_5528.i7	Perisilin-2a-τ	33.649	211	117	9	1	196	1	203	3.93e-23	96.3		c
							transcriptome	TRINITY_DN9083_c0_g1_i1	235	Vp_9083	Perisilin-6	32.065	184	111	7	22	193	21	202	1.71e-17	79.7		c
						Oopsacas minuta	genome	KAI6657296.1	409	Om_KAI6657296.1	Perisilin-1	38.739	222	122	7	1	212	1	218	7.38e-38	148	GLIPR1-like protein 1 isoform X1 join(JAKMXF010000111.1:169358..170228,170656..171014)	i
						Family: Leupsacidae	genome	KAI6657295.1	304	Om_KAI6657295.1	Perisilin-7	36.239	218	126	6	1	210	1	213	1.54e-33	134	Peptidase inhibitor 15-like isoform X2	i
							genome	KAI6657292.1	225	Om_KAI6657292.1	Perisilin-7	33.333	234	124	7	19	245	1	209	1.78e-28	119	GLIPR1-like protein 1	i
							genome	KAI6657294.1	203	Om_KAI6657294.1	Perisilin-7	30.864	162	90	4	34	194	2	142	3.2e-13	78.2	hypothetical protein LOD99_42 join(JAKMXF010000111.1:166131..166415,166481..166807)	i
							genome	KAI6657325.1	239	Om_KAI6657325.1	Perisilin-6	29.703	202	129	6	4	194	7	206	1.67e-11	74.3	GLIPR1-like protein 1	i
					Sceptrulophora	Aphrocallistes vastus	transcriptome	comp45180_c0_seq1	227	Av_45180	Perisilin-8	30.729	192	117	7	22	204	688	134	7.31e-18	81.3	partial, lacking 1st Met	d
							transcriptome	comp37167_c0_seq1	227	Av_37167	Perisilin-8	30.729	192	117	7	22	204	66	620	7.31e-18	81.3	partial, lacking 1st Met	d
							genome	Avas.s009.g271.i1	181	Av_271	Perisilin-8	34.783	184	106	9	22	194	73	615	5.35e-22	90.9		l
							genome	Avas.s009.g712.i1	180	Av_712	Perisilin-10	30.769	182	114	6	22	193	64	603	7.12e-19	83.2		l
							genome	Avas.s009.g263.i1	182	Av_263	Perisilin-8	32.065	184	112	8	22	194	70	615	1.24e-18	82		l
							genome	Avas.s009.g274.i1	184	Av_274	Perisilin-8	31.892	185	113	6	21	193	92	643	2.09e-18	82.4		l
							genome	Avas.s009.g272.i1	185	Av_272	Perisilin-8	30.729	192	117	7	22	204	133	687	4.24e-18	80.9		l
							genome	Avas.s009.g273.i1	181	Av_273	Perisilin-8	32.418	182	110	6	24	193	101	643	7.36e-18	80.9		l
							genome	Avas.s009.g266.i1	188	Av_266	Perisilin-8	30.808	198	114	10	22	206	82	645	8.02e-17	77		l
							genome	Avas.s009.g264.i1	179	Av_264	Perisilin-8	30.939	181	112	8	22	191	37	573	1.31e-16	75.5		l
							genome	Avas.s009.g268.i1	180	Av_268	Perisilin-8	29.891	184	112	7	24	194	88	627	3.28e-15	72.4		l
							genome	Avas.s009.g262.i1	179	Av_262	Perisilin-6	30.978	184	111	6	21	192	123	662	1.41e-14	71.6		l
							genome	Avas.s009.g267.i1	182	Av_267	Perisilin-8	29.57	186	110	9	27	195	97	642	2.94e-14	70.1		l
							genome	Avas.s009.g270.i1	183	Av_270	Perisilin-8	30.729	192	112	9	27	206	97	645	4.04e-14	69.3		l
							genome	Avas.s009.g207.i1	182	Av_207	Perisilin-6	28.108	185	117	8	21	192	52	597	1.22e-12	64.7		l
							genome	Avas.s009.g260.i1	198	Av_260	Perisilin-6	27.723	202	126	9	29	213	329	925	9.12e-12	64.3		l
							genome	Avas.s009.g265.i1	176	Av_265	Perisilin-8	32.065	184	105	10	27	198	97	624	1.27e-11	62.4		l
							genome	Avas.s009.g269.i1	179	Av_269	Perisilin-8	27.957	186	112	9	24	194	88	624	1.24e-10	59.7		l
							genome	Avas.s009.g261.i1	150	Av_261	Perisilin-6	31.373	153	94	7	21	165	237	686	1.88e-09	56.6		l
							genome	Avas.s017.g27.i1	177	Av_27	Perisilin-like	28.177	181	116	8	24	194	67	597	1.69e-07	50.4		l
				Amphidiscophora	Amphidiscosida	Hyalonema populiferum	transcriptome	Hyalonema_populiferum_TRI_1_14_NORM_comp335347_c0_seq1	192	Hp_335347	Perisilin-6	30.22	182	114	8	26	195	574	32	2.58e-12	64.3	partial, no stop	b
							transcriptome	Hyalonema_populiferum_TRI_1_14_NORM_comp15651_c0_seq1	230	Hp_15651	Perisilin-9	28.962	183	117	6	22	193	154	696	2.85e-10	58.9	partial, no stop	b
			Demospongiae	Heteroscleromorpha	Haplosclerida	Amphimedon queenslandica	transcriptome															No hit	f
						Haliclona amboinensis	transcriptome															No hit	f
						Haliclona tubifera	transcriptome															No hit	f
						Petrosia ficiformis	transcriptome															No hit	g
						Xestospongia testudinaria	transcriptome															No hit	f
					Poecilosclerida	Crella elegans	transcriptome															No hit	g
						Kirpatrickia variolosa	transcriptome															No hit	b
						Latrunculia apicalis	transcriptome															No hit	b
					Spongillida	Ephydatia muelleri	transcriptome	comp68645_c0_seq1	4818	Em_68645	Perisilin-like	31.138	167	99	7	46	197	166	663	4.48e-07	54.7		f
							genome	EP00731_Ephydatia_muelleri_P014208	141	Em_P014208	Perisilin-like	27.451	153	90	7	1	144	4	144	0.000107	50.8		k
							genome	EP00731_Ephydatia_muelleri_P014224	141	Em_P014224	Perisilin-like	27.451	153	90	7	1	144	4	144	4e-05	52		k
							genome	EP00731_Ephydatia_muelleri_P014255	141	Em_P014255	Perisilin-like	27.451	153	90	7	1	144	4	144	7.62e-05	51.2		k
							genome	EP00731_Ephydatia_muelleri_P014269	141	Em_P014269	Perisilin-like	26.144	153	92	6	1	144	4	144	4.39e-05	51.6		k
							genome	EP00731_Ephydatia_muelleri_P014276	141	Em_P014276	Perisilin-like	27.451	153	90	7	1	144	4	144	0.000107	50.8		k
							genome	EP00731_Ephydatia_muelleri_P028245	161	Em_P028245	Perisilin-like	30.247	162	97	7	51	197	263	423	3.3e-06	56.6		k
					Scopalinida	Stylissa carteri	transcriptome															No hit	f
					Suberitida	Pseudospongosorites suberitoide	transcriptome															No hit	h
				Keratosa	Dictyoceratida	Ircinia fasciculata	transcriptome															No hit	h
				Verongimorpha	Chondrillida	Chondrilla nucula	transcriptome	SpoCenti2_ACAGTG_L002_R1_001_(paired)_trimmed_(paired)_contig_5970	227	Cn_5970	Perisilin-like	26.943	193	121	7	22	199	694	131	6.76e-09	58.9		h
			Calcarea	Calcaronea	Leucosolenida	Leucosolenia complicata	transcriptome	lctid93968| lcgid71200| Peptidase inhibitor 16; Cysteine-rich protease inhibitor	198	Lc_93968	Perisilin-like	27.933	179	114	5	22	193	76	588	2.79e-07	50.8		f
						Sycon ciliatum	transcriptome	sctid57091| scgid21793| Peptidase inhibitor 16; Cysteine-rich secretory protein 9; PSP94-binding protein	391	Sc_57091	Perisilin-like	29.787	188	116	6	22	194	76	636	1.56e-10	61.6		f
							transcriptome	sctid76614| scgid20951| Peptidase inhibitor 16; Cysteine-rich protease inhibitor	323	Sc_76614	Perisilin-like	28.444	225	135	11	22	225	55	714	5.52e-09	56.6		f
							genome	EP00117_Sycon_ciliatum_P005161	224	Sc_P005161	Perisilin-like	25.738	237	138	7	1	212	5	228	0.000143	51.2	Cysteine-rich secretory protein LCCL domain-containing 2	k
							genome	EP00117_Sycon_ciliatum_P025175	220	Sc_P025175	Perisilin-like	28.444	225	135	11	22	225	19	238	1.38e-06	57	Peptidase inhibitor 16; Cysteine-rich protease inhibitor	k
							genome	EP00117_Sycon_ciliatum_P026585	207	Sc_P026585	Perisilin-like	29.327	208	126	7	7	194	6	212	7.84e-10	67	Peptidase inhibitor 16; Cysteine-rich secretory protein 9; PSP94-binding protein	k
							genome	EP00117_Sycon_ciliatum_P027271	190	Sc_P027271	Perisilin-like	26.562	192	121	7	22	195	30	219	0.000143	51.2	Peptidase inhibitor 16; Cysteine-rich protease inhibitor	k
			Homoscleromorpha		Homosclerophorida	Corticium candelabrum	transcriptome															No hit	h
						Oscarella carmela	transcriptome															No hit	f
						Oscarella lobularis	genome															No hit	m
		Cnidaria	Scyphozoa			Periphylla periphylla	transcriptome															No hit	b
		Nemertea	Anopla			Cerebratulus marginatus	transcriptome															No hit	g
			Palaeonemertea			Cephalothrix hongkongiensis	transcriptome															No hit	g
		Annelida	Clitellata			Hormogaster samnitica	transcriptome															No hit	g
			Sipuncula			Sipunculus nudus	transcriptome															No hit	g
		Mollusca	Cephalopoda			Octopus vulgaris	transcriptome															No hit	g
			Gastropoda			Lottia gigantea	transcriptome															No hit	j
						Bulinus truncatus	genome	KAH9503472.1	287	Bt_KAH9503472.1	Perisilin-like	29.897	194	114	8	21	204	79	260	5.82e-08	64.7	hypothetical protein Btru_068014 complement(join(JAGDYQ010000071.1:1254274..1254392,1254576..1254667,1256236..1256324,1259832..1259941,1260156..1260288,1261650..1261795,1266280..1266337,1268375..1268491))	i
							genome	KAH9503471.1	311	Bt_KAH9503471.1	Perisilin-like	28.191	188	114	9	19	193	93	272	1.36e-06	61.2	GLIPR1-like protein 1 complement(join(JAGDYQ010000071.1:1234726..1234847,1237002..1237093,1238455..1238564,1239149..1239258,1240189..1240321,1241855..1242099,1244480..1244565,1246241..1246256,1251628..1251649))	i
					Lepetellida	Haliotis rufescens	genome	XP_046352728.2	279	Hr_XP_046352728.2	Perisilin-like	27.979	193	108	9	19	195	48	225	0.000177	54.7	GLIPR1-like protein 1	i
						Haliotis rubra	genome	XP_046549468.1	180	Hrub_XP_046549468.1	Perisilin-like	26.943	193	109	8	21	194	59	238	0.00062	53.1	GLIPR1-like protein 1 isoform X1	i
								XP_046549471.1	180	Hrub_XP_046549471.1	Perisilin-like	26.943	193	109	8	21	194	48	227	0.000785	52.8	GLIPR1-like protein 1 isoform X	i
								XP_046549469.1	180	Hrub_XP_046549469.1	Perisilin-like	26.943	193	109	8	21	194	56	235	0.000845	52.8	GLIPR1-like protein 1 isoform X2	i
			Polyplacophora			Chiton olivaceus	transcriptome															No hit	g
			Bivalvia			Crassostrea gigas	genome	XP_034298971.1	324	Cg_XP_034298971.1	Perisilin-like	27.723	202	113	9	17	192	127	321	1.6e-05	57.8	glioma pathogenesis-related protein 1-like	i
							genome	EP00105_Crassostrea_gigas_P008338	218	Cg_P008338	Perisilin-like	27.602	221	140	8	23	226	71	288	5.3e-10	67.4	XP_011422871.1 PREDICTED: peptidase inhibitor 15-like isoform X1	k
							genome	EP00105_Crassostrea_gigas_P008339	193	Cg_P008339	Perisilin-like	29.082	196	122	7	23	204	71	263	8.47e-10	66.6	XP_011422872.1 PREDICTED: peptidase inhibitor 15-like isoform X2	k
							genome	EP00105_Crassostrea_gigas_P009362	141	Cg_P009362	Perisilin-like	30	150	92	7	1	146	1	141	3.77e-06	53.5	XP_011424286.2 PREDICTED: peptidase inhibitor 16-like	k
							genome	EP00105_Crassostrea_gigas_P011715	179	Cg_P011715	Perisilin-like	28.856	201	108	9	7	194	5	183	1.42e-05	52.8	XP_011427503.1 PREDICTED: GLIPR1-like protein 1	k
							genome	EP00105_Crassostrea_gigas_P029021	181	Cg_P029021	Perisilin-like	26.866	201	115	9	4	192	6	186	0.000311	50.1	XP_011450834.1 PREDICTED: cysteine-rich secretory protein LCCL domain-containing 2-like	k
							genome	EP00105_Crassostrea_gigas_P041815	195	Cg_P041815	Perisilin-like	27.723	202	113	10	18	193	1399	1593	6.34e-05	52.8	XP_019925963.1 PREDICTED: TPR repeat-containing protein DDB_G0287407-like	k
							genome	XP_034330687.1	199	Cg_XP_034330687.1	Perisilin-like	27.751	209	126	9	1	194	19	217	9.85e-05	54.7	peptidase inhibitor 16-like	i
							genome	XP_034330686.1	141	Cg_XP_034330686.1	Perisilin-like	30	150	92	7	1	146	1	141	2.11e-05	56.6	peptidase inhibitor 16-like	i
						Crassostrea virginica	genome	XP_022344303.1	312	Cv_XP_022344303.1	Perisilin-like	30.049	203	111	8	15	192	113	309	9.58e-07	61.6	cysteine-rich venom protein-like	i
							genome	XP_022329773.1	179	Cv_XP_022329773.1	Perisilin-like	28.856	201	108	10	3	192	2	178	1.61e-05	56.2	GLIPR1-like protein 1	i
							genome	XP_022307594.1	402	Cv_XP_022307594.1	Perisilin-like	26.374	182	116	7	23	198	45	214	2.17e-05	57.8	GLIPR1-like protein 1	i
							genome	XP_022318823.1	402	Cv_XP_022318823.1	Perisilin-like	26.257	179	114	7	26	198	48	214	9.46e-06	58.9	cysteine-rich venom protein latisemin-like	i
							genome	XP_022307789.1	402	Cv_XP_022307789.1	Perisilin-like	26.257	179	114	7	26	198	48	214	1.41e-05	58.5	cysteine-rich venom protein latisemin-like	i
							genome	XP_022307528.1	205	Cv_XP_022307528.1	Perisilin-like	25.424	177	119	5	23	194	36	204	9.85e-06	57.4	GLIPR1-like protein 1	i
							genome	XP_022297049.1	205	Cv_XP_022297049.1	Perisilin-like	24.432	176	122	3	23	194	36	204	6.13e-05	55.1	GLIPR1-like protein 1	i
							genome	XP_022325337.1	193	Cv_XP_022325337.1	Perisilin-like	28.293	205	121	8	4	194	3	195	2.63e-09	67.4	GLIPR1-like protein 1	i
							genome	XP_022310668.1	192	Cv_XP_022310668.1	Perisilin-like	28.922	204	120	7	4	194	29	220	9.77e-08	63.5	GLIPR1-like protein 1	i
						Crassostrea angulata	genome	XP_052699634.1	218	Ca_XP_052699634.1	Perisilin-like	28.507	221	138	8	23	226	71	288	1.63e-12	79.7	uncharacterized protein LOC128177108 isoform X2	i
							genome	XP_052690256.1	157	Ca_XP_052690256.1	Perisilin-like	28.994	169	99	8	35	194	30	186	0.000791	52	peptidase inhibitor 16-like	i
						Mytilus coruscus	genome	CAC5394404.1	273	Mc_CAC5394404.1	Perisilin-like	27.957	186	115	6	21	194	94	272	1.04e-05	58.2	PI16 complement(join(CACVKT020005286.1:107738..107840,109019..109128,110585..110694,113627..113753,118218..118388,119771..119971))	i
						Mytilus californianus	genome	XP_052070910	179	Myt_cal_XP_052070910.1	Perisilin-like	28.571	189	110	6	21	194	94	272	0.000263	54.3	GLIPR1-like protein 1	i
						Ostrea edulis	genome	XP_048733025.1	328	Oe_XP_048733025.1	Perisilin-like	31.034	203	104	10	18	192	131	325	3.98e-06	59.7	glioma pathogenesis-related protein 1-like	i
							genome	XP_048737192.1	294	Oe_XP_048737192.1	Perisilin-like	27.861	201	113	11	4	192	6	186	0.000197	54.7	uncharacterized protein LOC125652208	i
		Arthropoda	Arachnida			Metasiro americanus	transcriptome															No hit	g
						Centruroides sculpturatus	genome	XP_023239549.1	169	Cs_XP_023239549.1	Perisilin-like	24.324	185	110	7	11	181	30	198	2.49e-05	57.4	peptidase inhibitor 15-like isoform X4	i
							genome	XP_023239547.1	169	Cs_XP_023239547.1	Perisilin-like	24.324	185	110	7	11	181	30	198	5.44e-05	56.6	cysteine-rich secretory protein 2-like isoform X2	i
							genome	XP_023239546.1	169	Cs_XP_023239546.1	Perisilin-like	24.324	185	110	7	11	181	30	198	3.96e-05	57	cysteine-rich secretory protein 2-like isoform X1	i
							genome	XP_023239548.1	169	Cs_XP_023239548.1	Perisilin-like	24.324	185	110	7	11	181	30	198	4.07e-05	57	cysteine-rich secretory protein 2-like isoform X3	i
							genome	XP_023239551.1	169	Cs_XP_023239551.1	Perisilin-like	24.324	185	110	7	11	181	30	198	2.58e-05	57.4	peptidase inhibitor 15-like isoform X5	i
			Chilopoda			Alipes grandidieri	transcriptome															No hit	g
		Equinodermata	Crinoidea			Anneissia japonica	genome	XP_033117356.1	501	Aj_XP_033117356.1	Perisilin-like	29.592	196	117	7	22	201	93	283	1.49e-05	58.5	multiple epidermal growth factor-like domains protein 11	i
							genome	XP_033119640.1	274	Aj_XP_033119640.1	Perisilin-like	28.431	204	120	10	1	193	1	189	5.86e-05	55.8	GLIPR1-like protein 1 isoform X3	i
							genome	XP_033119638.1	274	Aj_XP_033119638.1	Perisilin-like	28.431	204	120	10	1	193	1	189	5.34e-05	56.2	GLIPR1-like protein 1 isoform X1	i
							genome	XP_033119639.1	274	Aj_XP_033119639.1	Perisilin-like	27.228	202	121	10	5	193	1	189	7.35e-05	55.8	GLIPR1-like protein 1 isoform X2	i
							genome	XP_033119598.1	281	Aj_XP_033119598.1	Perisilin-like	26.442	208	126	9	5	193	3	202	4.32e-05	56.2	cysteine-rich venom protein TEL1-like isoform X1	i
		Chordata	Ascidiacea			Ciona intestinalis	genome	EP00059_Ciona_intestinalis_P000827:50-228	179	Ci_P000827	Perisilin-like	28.947	190	106	8	22	193	50	228	1.2e-06	57	NP_001233215.1 uncharacterized protein LOC100185684 precursor	k
							genome	EP00059_Ciona_intestinalis_P014232:461-635	175	Ci_P014232_1	Perisilin-like	27.119	177	110	6	31	194	675	845	4.48e-05	53.1	XP_026689886.1 uncharacterized protein LOC113474174	k
							genome	EP00059_Ciona_intestinalis_P014251:972-1095	124	Ci_P014251_1	Perisilin-like	25.946	185	119	6	22	194	1177	1355	2.26e-05	54.3	XP_026689905.1 uncharacterized protein LOC113474179	k
							genome	EP00059_Ciona_intestinalis_P014232:675-845	171	Ci_P014232_2	Perisilin-like	24.731	186	115	7	22	193	461	635	0.003	50.4		k
							genome	EP00059_Ciona_intestinalis_P014251:558-681	124	Ci_P014251_2	Perisilin-like	26.119	134	82	4	22	148	972	1095	0.016	50.4		k
							genome	EP00059_Ciona_intestinalis_P014251:1177-1355	179	Ci_P014251_3	Perisilin-like	26.119	134	82	4	22	148	558	681	0.036	50.3		k
					Amphioxiformes	Branchiostoma lanceolatum	genome	CAH1259264.1	303	Bl_CAH1259264.1	Perisilin-like	26.804	194	123	6	10	192	11	196	5.95e-06	58.9	PI16 complement(join(OV696688.1:31504496..31504630,31505016..31505056,31505399..31505458,31505812..31505898,31506884..31506975,31507531..31507640,31508189..31508295,31509020..31509143,31511232..31511387))	i
							genome	CAH1269494.1	282	Bl_CAH1269494.1	Perisilin-like	26.02	196	126	6	4	192	6	189	3.28e-05	56.6	CLEC18A complement(join(OV696692.1:10559933..10559943,10560543..10560677,10561501..10561602,10562129..10562161,10562315..10562403,10563415..10563515,10565024..10565149,10566286..10566384,10567366..10567518))	i
						Branchiostoma belcheri	genome	KAI8519733.1	196	Bb_KAI8519733.1	Perisilin-like	25.962	208	130	7	7	202	1	196	0.000365	53.9	hypothetical protein Bbelb_029900	i
						Branchiostoma floridae	genome	EP00058_Branchiostoma_floridae_P021586:3-203	201	Bf_P021586	Perisilin-like	23.585	212	139	7	4	203	3	203	4.57e-05	52.8	hypothetical protein BRAFLDRAFT_68133	k
			Chondrichthyes		Chimaeriformes	Callorhinchus milii	genome	EP00062_Callorhinchus_milii_P009548_218-385	168	Cmi_P009548	Perisilin-like	28.042	189	104	11	15	192	218	385	0.000106	52	uncharacterized protein	k
			Actinopterygii		Characiformes	Colossoma macropomum	genome	XP_036447309.1	245	Cm_XP_036447309.1	Perisilin-like	30.319	188	99	8	22	193	23	194	0.000122	54.7	peptidase inhibitor 16	i
					Acipenseriformes	Acipenser ruthenus	genome	RXN00299.1	197	Aci_rut_RXN00299.1	Perisilin-like	31.683	202	117	9	18	203	21	217	0.000338	53.9	Glioma pathogenesis-related protein 1	i
							genome	XP_033882502.1	188	Aci_rut_XP_033882502.1	Perisilin-like	31.606	193	111	9	18	194	21	208	0.000758	52.8	GLIPR1-like protein 1	i
					Cypriniformes	Labeo rohita	genome	XP_050951969.1	275	Lr_XP_050951969.1	Perisilin-like	27.979	193	116	7	12	192	13	194	2.58e-05	57	peptidase inhibitor 16 isoform X1	i
							genome	XP_050951971.1	274	Lr_XP_050951971.1	Perisilin-like	27.692	195	118	7	12	194	13	196	1.68e-05	57.4	peptidase inhibitor 16 isoform X2	i
						Danio rerio	genome	EP00067_Danio_rerio_P034167	202	Dr_P034167	Perisilin-like	29.126	206	125	9	4	192	9	210	1.73e-05	53.5	XP_017210734.1 GLIPR1-like protein 1 isoform X1	k
							genome	EP00067_Danio_rerio_P044964	211	Dr_P044964	Perisilin-like	28.372	215	133	9	4	201	9	219	8.46e-06	54.3	XP_021330867.1 glioma pathogenesis-related protein 1-like isoform X2	k
					Elopiformes	Megalops cyprinoides	genome	XP_036390117.1	287	Mg_XP_036390117.1	Perisilin-like	29.952	207	109	11	22	212	22	208	6.51e-06	58.9	peptidase inhibitor 16-like	i
					Osteoglossiformes	Paramormyrops kingsleyae	genome	XP_023649192.1	297	Pk_XP_023649192.1	Perisilin-like	25.134	187	107	7	22	192	25	194	0.000247	54.3	peptidase inhibitor 16 isoform X1	i
							genome	XP_023649193.1	259	Pk_XP_023649193.1	Perisilin-like	25.134	187	107	7	22	192	25	194	0.000171	54.3	peptidase inhibitor 16 isoform X2	i
					Siluriformes	Tachysurus fulvidraco	genome	XP_027021084.1	250	Tf_XP_027021084.1	Perisilin-like	25.397	189	111	6	22	195	23	196	0.000301	53.5	peptidase inhibitor 16-like	i
						Hemibagrus wyckioides	genome	KAG7320653.1	246	Hw_KAG7320653.1	Perisilin-like	29.843	191	107	8	19	192	5	185	2.33e-08	65.5	hypothetical protein KOW79_016506 complement(join(JAHKSW010000019.1:22568728..22568885,22568978..22569004,22569085..22569170,22571376..22571494,22575973..22576209,22576792..22576905))	i
			Amphibia			Microcaecilia unicolor	genome	XP_030077220.1	189	Mu_XP_030077220.1	Perisilin-like	29.208	202	112	11	6	193	6	190	5.07e-06	59.7	peptidase inhibitor 16 isoform X1	i
							genome	XP_030077221.1	185	Mu_XP_030077221.1	Perisilin-like	29.126	206	115	11	6	197	6	194	6.63e-06	58.5	peptidase inhibitor 16 isoform X2	i
			Reptilia		Testudines	Pelodiscus sinensis	genome	EP00077_Pelodiscus_sinensis_P031381	180	Ps_P031381	Perisilin-like	26.984	189	115	9	18	192	28	207	0.000174	50.4	XP_025039646.1 glioma pathogenesis-related protein 1-like isoform X1	k
							genome	EP00077_Pelodiscus_sinensis_P031382	180	Ps_P031382	Perisilin-like	26.984	189	115	9	18	192	28	207	0.000174	50.4	XP_025039646.1 glioma pathogenesis-related protein 1-like isoform X1	k
			Aves			Catharus ustulatus	genome	XP_042635030.1	177	Cu_XP_042635030.1	Perisilin-like	25.926	189	117	6	16	193	54	230	0.000842	52.8	cysteine-rich venom protein-like	i
						Anas platyrhynchos	genome	EP00075_Anas_platyrhynchos_P008102	202	Ap_P008102	Perisilin-like	26.316	209	131	10	6	198	8	209	0.000254	50.1	XP_021129720.2 GLIPR1-like protein 1	k
					Passeriformes	Nicator chloris	genome	NXX33465.1	177	Nc_NXX33465.1	Perisilin-like	26.984	189	115	6	16	193	4	180	9.25e-05	55.1	CRVP protein	i
			Mammalia			Miniopterus natalensis	genome	XP_016054797.1	255	Mn_XP_016054797.1	Perisilin-like	30.952	168	96	9	41	196	68	227	7.28e-06	58.5	GLIPR1-like protein 2	i
						Phodopus roborovskii	genome	CAH6778680.1	323	Pr_CAH6778680.1	Perisilin-like	27.746	173	112	6	35	198	62	230	0.000705	53.1	Glipr1l2 join(CALSGD010000473.1:13360130..13360363,13366379..13366627,13368293..13368396,13370710..13370795,13372634..13372660,13372741..13373012)	i
						Phyllostomus discolor	genome	XP_028389201.2	232	Pdi_XP_028389201.2	Perisilin-like	30.488	164	100	8	42	196	69	227	0.000114	54.7	GLIPR1-like protein 2	i
						Acomys russatus	genome	XP_051008537.1	173	Aco_ru_XP_051008537.1	Perisilin-like	25.532	188	109	7	22	193	42	214	0.000302	53.9		i
						Apodemus sylvaticus	genome	XP_052020927.1	168	Apo_sy_XP_052020927.1	Perisilin-like	31.818	176	98	9	35	196	61	228	5.13e-05	55.8	GLIPR1-like protein 2	i
						Mus musculus	genome	EP00072_Mus_musculus_P041825	168	Mm_P041825	Perisilin-like	29.545	176	102	9	35	196	59	226	4.87e-05	51.6	XP_006514062.1 PREDICTED: GLIPR1-like protein 2 isoform X2	k
						Sarcophilus harrisii	genome	XP_012407297.2	201	Sh_XP_012407297.2	Perisilin-like	28.23	209	126	9	4	196	5	205	0.000601	53.1	GLIPR1-like protein 2	i
						Antechinus flavipes	genome	XP_051818436.1	205	Afla_XP_051818436.1	Perisilin-like	27.7	213	129	10	1	196	1	205	0.001	52.4	GLIPR1-like protein 2	i
						Physeter catodon	genome	EP00070_Physeter_catodon_P018694	162	Phy_cat_P018694	Perisilin-like	29.24	171	99	9	41	198	68	229	0.000351	50.1	XP_023978506.2 GLIPR1-like protein 2	k
References
a: https://repository.lib.tottori-u.ac.jp/records/7586
b: https://doi.org/10.6084/m9.figshare.1334306
c: https://doi.org/10.6084/m9.figshare.23799351
d: https://doi.org/10.7939/R3S000
e: https://www.ncbi.nlm.nih.gov/genome/?term=Amphimedon+queenslandica
f: http://compagen.unit.oist.jp/datasets.html
g: https://dataverse.harvard.edu/dataset.xhtml?persistentId=doi:10.7910/DVN/25071
h: https://dataverse.harvard.edu/dataset.xhtml?persistentId=doi:10.7910/DVN/24737
i: result from blastp with non-redundant protein sequences as database at NCBI site (https://blast.ncbi.nlm.nih.gov/Blast.cgi?PROGRAM=blastp&PAGE_TYPE=BlastSearch&LINK_LOC=blasthome)
j: https://www.ncbi.nlm.nih.gov/genome/15113?genome_assembly_id=45141
k: result from blastp at EukProt database (https://evocellbio.com/SAGdb/EukProt/) Redundant hits were not considered
l: https://zenodo.org/record/7970685
m: https://www.ncbi.nlm.nih.gov/assembly/GCA_947507565.1
