# Supplementary material for: Silica-associated proteins from hexactinellid sponges support an alternative evolutionary scenario for biomineralization in Porifera
Source: Nat Commun. 2024 Jan 7;15:181. doi: 10.1038/s41467-023-44226-7 (PMC10772126; doi:10.1038/s41467-023-44226-7)
Supplement: Supplementary file 9 — Supplementary Data 6 [file 41467_2023_44226_MOESM9_ESM.xlsx]

## Sheet: Supplementary Data 6
Supplementary Data 6. Foldseek results of the search for perisilin homologs. Query: 3D secondary structure of Perisilin 1 of V. pourtalesii (Vp_1621.i8) inferred with Alphafold2.
Target	Description	Scientific Name	Probability	Sequence Id	E-Value	Score	Query Position	Target Position
AF-K1S475-F1-model_v4	Peptidase inhibitor 16	Crassostrea gigas	1.00	26.8	1.04e-11	348	22-208 (265)	67-263 (1140)
AF-F6TF05-F1-model_v4	SCP domain-containing protein	Ornithorhynchus anatinus	1.00	23.8	3.47e-10	312	23-205 (265)	43-228 (272)
AF-C3ZPE8-F1-model_v4	SCP domain-containing protein	Branchiostoma floridae	1.00	25.7	4.19e-10	311	27-204 (265)	1-177 (177)
AF-A0A0R3X0I2-F1-model_v4	Uncharacterized protein	Hydatigera taeniaeformis	1.00	22.5	1.42e-11	311	1-224 (265)	184-409 (409)
AF-A0A3Q3WEB2-F1-model_v4	GLI pathogenesis-related 1a	Mola mola	1.00	23.5	5.06e-10	301	1-200 (265)	5-216 (287)
AF-A0A6P4YR98-F1-model_v4	peptidase inhibitor 16-like	Branchiostoma belcheri	1.00	22.9	8.21e-11	300	1-226 (265)	1-237 (252)
AF-G3VB84-F1-model_v4	GLIPR1 like 2	Sarcophilus harrisii	1.00	26.9	6.51e-10	300	1-193 (265)	1-202 (302)
AF-A0A6P4WU60-F1-model_v4	glioma pathogenesis-related protein 1 isoform X2	Panthera pardus	1.00	21	3.47e-10	298	1-192 (265)	13-210 (244)
AF-Q32LB5-F1-model_v4	GLIPR1-like protein 1	Bos taurus	1.00	20.6	1.05e-10	296	1-210 (265)	3-229 (241)
AF-I3N0H9-F1-model_v4	GLIPR1 like 1	Ictidomys tridecemlineatus	1.00	23.3	7.86e-10	293	1-194 (265)	3-201 (202)
AF-A0A1S3WFQ8-F1-model_v4	GLIPR1-like protein 1	Erinaceus europaeus	1.00	21.6	1.57e-9	292	7-193 (265)	12-205 (226)
AF-A0A6J2NB96-F1-model_v4	GLIPR1 like 2	Phyllostomus discolor	1.00	24.6	1.22e-9	290	23-197 (265)	50-228 (232)
AF-A0A2Y9SIR6-F1-model_v4	GLIPR1-like protein 2	Physeter catodon	1.00	27.4	3.54e-9	290	23-193 (265)	50-224 (334)
AF-Q4G1C9-F1-model_v4	GLIPR1-like protein 2	Homo sapiens	1.00	26.5	4.55e-9	290	23-193 (265)	50-224 (344)
AF-A0A6B0QSW4-F1-model_v4	SCP domain-containing protein	Bos mutus	1.00	21.6	5.74e-10	290	19-210 (265)	139-344 (356)
AF-C1BLV7-F1-model_v4	Cysteine-rich secretory protein LCCL domain-containing 2	Osmerus mordax	1.00	21.9	8.57e-12	290	1-261 (265)	34-306 (359)
AF-A0A5F9D687-F1-model_v4	GLIPR1 like 2	Oryctolagus cuniculus	1.00	24.8	4.01e-9	289	23-193 (265)	50-224 (325)
AF-A0A5K3F7T4-F1-model_v4	SCP domain-containing protein	Mesocestoides corti	1.00	19.5	3.94e-10	287	1-229 (265)	1-228 (230)
AF-A0A3Q7SLS5-F1-model_v4	GLIPR1-like protein 2	Vulpes vulpes	1.00	23.7	3.33e-9	286	9-195 (265)	34-225 (339)
AF-F6YS34-F1-model_v4	SCP domain-containing protein	Monodelphis domestica	1.00	22.2	4.55e-9	285	9-193 (265)	13-203 (295)
AF-H2YHY9-F1-model_v4	SCP domain-containing protein	Ciona savignyi	1.00	22.4	7.24e-11	284	1-224 (265)	10-254 (256)
AF-W5PZF1-F1-model_v4	GLIPR1 like 1	Ovis aries	1.00	20.5	4.75e-10	284	10-209 (265)	58-270 (284)
AF-A0A6P7ZS87-F1-model_v4	peptidase inhibitor 16 isoform X2	Microcaecilia unicolor	1.00	23.4	6.38e-11	283	1-234 (265)	1-237 (255)
AF-A0A673U410-F1-model_v4	SCP domain-containing protein	Suricata suricatta	1.00	21.6	1.30e-9	283	1-193 (265)	7-205 (300)
AF-A0A384BK12-F1-model_v4	GLIPR1-like protein 2	Ursus maritimus	1.00	26	3.77e-9	282	9-193 (265)	34-223 (434)
AF-A0A3B1KKG0-F1-model_v4	SCP domain-containing protein	Astyanax mexicanus	1.00	17.5	1.86e-10	280	1-232 (265)	3-244 (254)
AF-A0A6I8N8R4-F1-model_v4	SCP domain-containing protein	Ornithorhynchus anatinus	1.00	23.5	1.03e-8	279	27-193 (265)	47-220 (259)
AF-D3ZI91-F1-model_v4	GLIPR1-like 1	Rattus norvegicus	1.00	23.5	1.15e-9	278	11-209 (265)	25-221 (235)
AF-A0A5K3FHQ7-F1-model_v4	SCP domain-containing protein	Mesocestoides corti	1.00	15.9	7.86e-10	277	1-233 (265)	1-224 (233)
AF-A0A663FD64-F1-model_v4	SCP domain-containing protein	Aquila chrysaetos chrysaetos	1.00	22.1	5.29e-11	277	6-256 (265)	10-257 (257)
AF-A0A6J2N5P5-F1-model_v4	GLIPR1-like protein 1	Phyllostomus discolor	1.00	23.9	1.67e-9	276	1-193 (265)	9-204 (228)
AF-A0A0G4J2L8-F1-model_v4	SCP domain-containing protein	Plasmodiophora brassicae	1.00	23.1	5.99e-11	276	1-250 (265)	4-244 (401)
AF-A0A1S2ZYJ9-F1-model_v4	GLIPR1-like protein 2	Erinaceus europaeus	1.00	24.5	9.08e-9	275	9-195 (265)	47-238 (364)
AF-A0A5K3FZ78-F1-model_v4	SCP domain-containing protein	Mesocestoides corti	1.00	20.3	2.01e-9	274	22-228 (265)	59-263 (265)
AF-A0A096MEY5-F1-model_v4	GLI pathogenesis related 1	Poecilia formosa	1.00	25.7	6.23e-9	273	4-195 (265)	11-210 (237)
AF-A0A669PNB4-F1-model_v4	SCP domain-containing protein	Phasianus colchicus	1.00	23.3	6.51e-10	273	1-223 (265)	6-238 (282)
AF-A0A2U3X9Y2-F1-model_v4	GLIPR1-like protein 1	Leptonychotes weddellii	1.00	20.5	1.30e-9	272	1-217 (265)	6-228 (291)
AF-A0A2I4CTT2-F1-model_v4	peptidase inhibitor 16-like	Austrofundulus limnaeus	1.00	21.8	8.74e-11	272	10-259 (265)	119-365 (411)
AF-A0A3P3Y437-F1-model_v4	SCP domain-containing protein	Plasmodiophora brassicae	1.00	18.1	3.01e-11	272	1-261 (265)	271-542 (611)
AF-A0A6P3WE91-F1-model_v4	peptidase inhibitor 16	Clupea harengus	1.00	20	9.30e-11	270	14-263 (265)	21-270 (340)
AF-A0A5K3EHC5-F1-model_v4	SCP domain-containing protein	Mesocestoides corti	1.00	18.6	2.93e-9	268	14-233 (265)	12-226 (231)
AF-S9XCL0-F1-model_v4	Peptidase inhibitor 16	Camelus ferus	1.00	21.1	4.47e-10	268	9-247 (265)	15-244 (308)
AF-A0A7J8JDV8-F1-model_v4	GLIPR1 like 2	Rousettus aegyptiacus	1.00	23.2	1.03e-8	268	23-195 (265)	50-226 (373)
AF-A0A5K3FXK2-F1-model_v4	SCP domain-containing protein	Mesocestoides corti	1.00	20.3	1.86e-10	267	9-247 (265)	4-247 (256)
AF-A0A183T9I5-F1-model_v4	Cysteine-rich venom protein Mr30	Schistocephalus solidus	1.00	19.9	1.97e-10	267	27-252 (265)	29-263 (299)
AF-A0A5F9CWS8-F1-model_v4	Cysteine rich secretory protein LCCL domain containing 2	Oryctolagus cuniculus	1.00	19.4	1.12e-10	267	10-255 (265)	39-304 (436)
AF-A0A5N4CTF9-F1-model_v4	Peptidase inhibitor 16	Camelus dromedarius	1.00	23.2	4.47e-10	266	9-249 (265)	15-249 (347)
AF-A0A6P7ZVI0-F1-model_v4	peptidase inhibitor 16 isoform X1	Microcaecilia unicolor	1.00	23.2	8.21e-11	266	1-257 (265)	1-265 (401)
AF-A0A2K5DEK6-F1-model_v4	GLIPR1 like 2	Aotus nancymaae	1.00	23.2	7.06e-9	265	11-193 (265)	38-224 (248)
AF-G3VKV2-F1-model_v4	GLIPR1 like 1	Sarcophilus harrisii	1.00	21.2	3.12e-9	265	11-200 (265)	20-218 (269)
AF-A0A226PVW7-F1-model_v4	SCP domain-containing protein	Colinus virginianus	1.00	20.9	1.89e-9	265	1-192 (265)	4-207 (280)
AF-A0A6G1ARZ0-F1-model_v4	GRPL2 protein	Crocuta crocuta	1.00	22.2	9.66e-9	265	15-194 (265)	41-225 (337)
AF-H0W5Q8-F1-model_v4	Peptidase inhibitor 16	Cavia porcellus	1.00	20.4	5.74e-10	265	20-254 (265)	27-261 (508)
AF-V9KU21-F1-model_v4	Glioma pathogenesis-related protein 1-like protein	Callorhinchus milii	1.00	22.8	8.53e-9	264	1-192 (265)	7-207 (257)
AF-A0A0G4J6A8-F1-model_v4	SCP domain-containing protein	Plasmodiophora brassicae	1.00	18.7	1.20e-10	264	1-261 (265)	5-276 (345)
AF-A0A402EMY4-F1-model_v4	SCP domain-containing protein	Paroedura picta	1.00	18.9	1.30e-9	263	1-224 (265)	9-245 (245)
AF-A0A852J9V5-F1-model_v4	GLIP1 protein	Tricholaema leucomelas	1.00	24.5	3.77e-9	262	1-192 (265)	1-202 (202)
AF-V8NXJ6-F1-model_v4	Glioma pathogenesis-related protein 1	Ophiophagus hannah	1.00	21.4	1.78e-9	262	1-192 (265)	7-208 (320)
AF-A0A663LMN4-F1-model_v4	SCP domain-containing protein	Athene cunicularia	1.00	19.7	6.93e-10	262	1-248 (265)	4-250 (412)
AF-A0A851F1F7-F1-model_v4	GLIP1 protein	Pitta sordida	1.00	18.9	1.30e-9	261	5-223 (265)	3-228 (264)
AF-A0A5K3G0F6-F1-model_v4	SCP domain-containing protein	Mesocestoides corti	1.00	18.7	1.05e-10	261	1-256 (265)	1-265 (294)
AF-A0A6J0UJ14-F1-model_v4	glioma pathogenesis-related protein 1-like	Pogona vitticeps	1.00	21.5	2.05e-8	260	19-201 (265)	33-225 (286)
AF-A0A7M7GIU7-F1-model_v4	Uncharacterized protein	Strongylocentrotus purpuratus	1.00	24	2.38e-10	259	21-255 (265)	143-375 (607)
AF-A0A5F5PGP9-F1-model_v4	GLI pathogenesis related 1	Equus caballus	1.00	18.7	8.36e-10	258	1-255 (265)	7-269 (309)
AF-A0A5F8AM34-F1-model_v4	GLIPR1 like 2	Macaca mulatta	1.00	24.5	1.24e-8	258	9-192 (265)	35-223 (444)
AF-A0A6J0VV74-F1-model_v4	GLIPR1-like protein 2	Odocoileus virginianus texanus	1.00	27.2	5.16e-9	257	9-193 (265)	34-223 (270)
AF-A0A6I9ZDM7-F1-model_v4	GLIPR1-like protein 1	Acinonyx jubatus	1.00	21.9	7.06e-9	256	9-209 (265)	50-262 (276)
AF-A0A6I9Y7R6-F1-model_v4	peptidase inhibitor 16	Thamnophis sirtalis	1.00	19.5	3.06e-10	256	1-254 (265)	2-262 (342)
AF-A0A5K3FK81-F1-model_v4	SCP domain-containing protein	Mesocestoides corti	1.00	16.6	8.36e-10	256	17-247 (265)	15-246 (383)
AF-H0YRP9-F1-model_v4	SCP domain-containing protein	Taeniopygia guttata	1.00	18.8	3.94e-10	256	1-255 (265)	3-253 (850)
AF-A0A1S3FDY1-F1-model_v4	GLIPR1-like protein 2	Dipodomys ordii	1.00	24	4.94e-8	254	9-195 (265)	25-216 (331)
AF-A0A5K3F488-F1-model_v4	SCP domain-containing protein	Mesocestoides corti	1.00	19.1	4.55e-9	253	27-224 (265)	13-207 (217)
AF-A0A6P4ZDR4-F1-model_v4	cysteine-rich secretory protein LCCL domain-containing 2-like isoform X5	Branchiostoma belcheri	1.00	20.9	3.94e-10	253	11-246 (265)	85-322 (549)
AF-A0A5K3ETB6-F1-model_v4	SCP domain-containing protein	Mesocestoides corti	1.00	18.8	2.01e-9	252	8-247 (265)	6-250 (252)
AF-A0A5K3G0G1-F1-model_v4	SCP domain-containing protein	Mesocestoides corti	1.00	17.2	4.75e-10	252	1-262 (265)	1-267 (277)
AF-A0A5F9CX95-F1-model_v4	SCP domain-containing protein	Oryctolagus cuniculus	1.00	19.1	1.01e-9	251	1-255 (265)	6-266 (277)
AF-F7A3E5-F1-model_v4	SCP domain-containing protein	Monodelphis domestica	1.00	22.6	5.96e-8	250	1-192 (265)	3-207 (275)
AF-F7FYK7-F1-model_v4	SCP domain-containing protein	Monodelphis domestica	1.00	20.6	7.86e-10	250	1-248 (265)	1-248 (369)
AF-A0A6J2DQ97-F1-model_v4	peptidase inhibitor 16 isoform X2	Zalophus californianus	1.00	20.5	9.48e-10	250	1-261 (265)	1-268 (419)
AF-A0A672UZ05-F1-model_v4	SCP domain-containing protein	Strigops habroptila	1.00	20.3	8.36e-10	250	17-248 (265)	20-255 (423)
AF-A0A5K3FGR0-F1-model_v4	SCP domain-containing protein	Mesocestoides corti	1.00	20.4	1.50e-8	249	1-233 (265)	1-226 (247)
AF-A0A852JGE8-F1-model_v4	GLIP1 protein	Tricholaema leucomelas	1.00	20.6	4.55e-9	249	1-207 (265)	3-218 (252)
AF-A0A3L8SQ87-F1-model_v4	SCP domain-containing protein	Chloebia gouldiae	1.00	23	1.78e-9	249	1-245 (265)	5-269 (271)
AF-A0A6J3AZA4-F1-model_v4	GLIPR1-like protein 2 isoform X2	Vicugna pacos	1.00	23.8	2.19e-8	249	9-193 (265)	35-224 (324)
AF-A0A7J8FZ55-F1-model_v4	GLIPR1 like 2	Molossus molossus	1.00	25.2	2.99e-8	249	9-193 (265)	35-224 (355)
AF-A0A663LPJ6-F1-model_v4	SCP domain-containing protein	Athene cunicularia	1.00	18.8	2.01e-9	249	1-247 (265)	9-246 (420)
AF-A0A5K3G2D1-F1-model_v4	SCP domain-containing protein	Mesocestoides corti	1.00	20.2	8.01e-9	248	9-211 (265)	10-205 (222)
AF-A0A564YQ18-F1-model_v4	SCP domain-containing protein	Hymenolepis diminuta	1.00	18.7	4.47e-10	248	27-255 (265)	36-272 (287)
AF-K7F3E0-F1-model_v4	SCP domain-containing protein	Pelodiscus sinensis	1.00	20.5	2.76e-9	248	17-247 (265)	14-240 (466)
AF-A0A5K3F9I1-F1-model_v4	SCP domain-containing protein	Mesocestoides corti	1.00	18.6	6.51e-10	248	15-247 (265)	220-463 (517)
AF-A0A151PFL4-F1-model_v4	Glioma pathogenesis-related protein 1	Alligator mississippiensis	1.00	21.6	2.93e-9	248	9-209 (265)	14-233 (520)
AF-A0A803TTX2-F1-model_v4	Uncharacterized protein	Anolis carolinensis	1.00	25.3	9.08e-9	247	1-192 (265)	3-210 (271)
AF-A0A6J2DUV2-F1-model_v4	peptidase inhibitor 16 isoform X4	Zalophus californianus	1.00	21.6	1.57e-9	244	1-261 (265)	1-268 (376)
AF-A0A674HP10-F1-model_v4	SCP domain-containing protein	Taeniopygia guttata	1.00	23.3	4.09e-8	244	10-192 (265)	141-329 (388)
AF-A0A1W2Q642-F1-model_v4	Peptidase inhibitor 16	Rattus norvegicus	1.00	20.1	3.12e-9	244	1-252 (265)	10-261 (494)
AF-H2YDR5-F1-model_v4	SCP domain-containing protein	Ciona savignyi	1.00	20.7	1.38e-9	242	22-259 (265)	48-291 (444)
AF-A0A5K3G572-F1-model_v4	SCP domain-containing protein	Mesocestoides corti	1.00	19.3	5.49e-9	241	2-247 (265)	1-247 (247)
AF-A0A5K3FUB4-F1-model_v4	SCP domain-containing protein	Mesocestoides corti	1.00	15.6	2.33e-8	240	20-232 (265)	17-225 (242)
AF-A0A1S3G8L2-F1-model_v4	peptidase inhibitor 16	Dipodomys ordii	1.00	20.8	1.30e-9	240	1-255 (265)	7-267 (450)
AF-A0A7K6J0M2-F1-model_v4	PI16 inhibitor	Machaerirhynchus nigripectus	1.00	19.4	6.23e-9	239	8-247 (265)	3-230 (242)
AF-A0A2I0M014-F1-model_v4	Peptidase inhibitor 16	Columba livia	1.00	19.4	1.93e-8	238	22-234 (265)	9-214 (223)
AF-A0A7L0DM42-F1-model_v4	PI16 inhibitor	Rostratula benghalensis	1.00	19.5	1.17e-8	238	9-231 (265)	13-239 (247)
AF-F6QXQ3-F1-model_v4	Peptidase inhibitor 16	Equus caballus	1.00	20.8	2.14e-9	237	14-258 (265)	73-331 (454)
AF-A0A5K3FLA0-F1-model_v4	SCP domain-containing protein	Mesocestoides corti	1.00	13.8	2.43e-9	236	9-255 (265)	1-256 (293)
AF-A0A4V5P8Q0-F1-model_v4	SCP domain-containing protein	Monodon monoceros	1.00	20.4	3.77e-9	236	14-247 (265)	64-304 (508)
AF-A0A7S4DRP4-F1-model_v4	Hypothetical protein	Lotharella globosa	1.00	19.3	4.28e-9	236	20-257 (265)	758-995 (1114)
AF-A0A5K3F6G8-F1-model_v4	SCP domain-containing protein	Mesocestoides corti	1.00	16.3	5.49e-9	235	20-234 (265)	41-260 (263)
AF-A0A5K3F3L8-F1-model_v4	SCP domain-containing protein	Mesocestoides corti	1.00	18.3	1.15e-9	234	9-260 (265)	1-257 (331)
AF-A0A5K3EFN1-F1-model_v4	SCP domain-containing protein	Mesocestoides corti	1.00	16	1.60e-8	233	1-230 (265)	1-238 (251)
AF-A0A6I9LR85-F1-model_v4	peptidase inhibitor 16	Peromyscus maniculatus bairdii	1.00	19	8.53e-9	233	10-247 (265)	14-261 (458)
AF-A0A5K3FVV9-F1-model_v4	SCP domain-containing protein	Mesocestoides corti	1.00	18	6.63e-9	232	1-236 (265)	1-224 (294)
AF-A0A7R5KXW2-F1-model_v4	glioma pathogenesis-related protein 1	Pipra filicauda	1.00	21.6	8.69e-8	232	13-192 (265)	161-347 (406)
AF-A0A7S3YY77-F1-model_v4	Hypothetical protein	Lotharella globosa	1.00	19.7	3.77e-9	231	20-255 (265)	331-568 (1030)
AF-A0A836ABJ8-F1-model_v4	Uncharacterized protein	Ovis aries	1.00	18.2	3.39e-8	230	22-233 (265)	453-674 (896)
AF-A0A6J0UHA9-F1-model_v4	GLIPR1-like protein 1	Pogona vitticeps	1.00	20.2	1.50e-8	229	7-210 (265)	43-262 (297)
AF-A0A2R5LPY1-F1-model_v4	Putative antigen 5/scp domain protein	Ornithodoros turicata	1.00	20.1	6.63e-9	228	1-247 (265)	4-302 (332)
AF-A0A803TRY9-F1-model_v4	Uncharacterized protein	Anolis carolinensis	1.00	18.5	3.54e-9	228	8-247 (265)	16-305 (345)
AF-G3WLR3-F1-model_v4	Peptidase inhibitor 16	Sarcophilus harrisii	1.00	19.6	8.01e-9	227	13-252 (265)	14-274 (410)
AF-A0A5K3F154-F1-model_v4	SCP domain-containing protein	Mesocestoides corti	1.00	15.9	6.63e-9	226	1-246 (265)	1-241 (250)
AF-A0A6J0XTG9-F1-model_v4	cysteine-rich secretory protein LCCL domain-containing 2	Odocoileus virginianus texanus	1.00	18.4	5.16e-9	225	10-255 (265)	42-301 (336)
AF-A0A673U4D8-F1-model_v4	SCP domain-containing protein	Suricata suricatta	1.00	21.7	1.63e-7	222	9-169 (265)	13-179 (239)
AF-A0A5K3FQ96-F1-model_v4	SCP domain-containing protein	Mesocestoides corti	1.00	20.3	1.24e-8	221	9-234 (265)	7-221 (236)
AF-A0A6V7XFT8-F1-model_v4	Hypothetical protein	Meloidogyne enterolobii	1.00	18.4	8.01e-9	221	19-261 (265)	91-343 (379)
AF-D2HF25-F1-model_v4	SCP domain-containing protein	Ailuropoda melanoleuca	1.00	20.7	3.68e-7	219	1-167 (265)	4-175 (175)
AF-A0A836D3P3-F1-model_v4	Uncharacterized protein	Ovis aries	1.00	20.5	3.05e-7	219	1-165 (265)	47-216 (228)
AF-A0A4X2KIM1-F1-model_v4	SCP domain-containing protein	Vombatus ursinus	1.00	20.1	5.71e-7	219	10-169 (265)	18-179 (237)
AF-A0A6J8DWI3-F1-model_v4	PI16	Mytilus coruscus	1.00	19.7	4.85e-9	218	1-262 (265)	7-268 (825)
AF-A0A1D1W0E0-F1-model_v4	ShKT domain-containing protein	Ramazzottius varieornatus	1.00	18	4.17e-7	217	23-193 (265)	82-254 (307)
AF-A0A0G4ILX6-F1-model_v4	SCP domain-containing protein	Plasmodiophora brassicae	1.00	19.1	2.28e-9	216	22-252 (265)	20-272 (272)
AF-A0A811L8H9-F1-model_v4	Hypothetical protein	Bursaphelenchus okinawaensis	1.00	17	1.17e-8	216	10-260 (265)	4-261 (272)
AF-A0A665WGK1-F1-model_v4	Cysteine-rich secretory protein LCCL domain-containing 1-like	Echeneis naucrates	1.00	19	1.32e-8	215	22-255 (265)	51-299 (311)
AF-A0A7M7KSQ0-F1-model_v4	SCP domain-containing protein	Varroa destructor	1.00	16.9	1.32e-8	215	22-262 (265)	55-324 (362)
AF-A0A2I0UUA4-F1-model_v4	Glipr1-like protein 1	Limosa lapponica baueri	1.00	22.7	1.27e-7	213	1-170 (265)	1-177 (198)
AF-A0A183AGZ7-F1-model_v4	SCP domain-containing protein	Echinostoma caproni	1.00	21	1.53e-7	213	1-177 (265)	2-188 (216)
AF-A0A5D6YBN9-F1-model_v4	SCP domain-containing protein	[Pythium] brassicae (nom. inval.)	1.00	20	1.10e-8	213	19-260 (265)	95-323 (323)
AF-A0A8B6DZN2-F1-model_v4	Uncharacterized protein	Mytilus galloprovincialis	1.00	18.7	1.03e-8	210	1-250 (265)	2-271 (309)
AF-A0A7J7YNP0-F1-model_v4	Peptidase inhibitor 16	Pipistrellus kuhlii	1.00	20.9	5.26e-8	209	1-251 (265)	4-241 (261)
AF-A0A2B4RSY5-F1-model_v4	Peptidase inhibitor R3HDML	Stylophora pistillata	1.00	19.3	1.17e-8	209	22-247 (265)	144-389 (867)
AF-A0A183K250-F1-model_v4	SCP domain-containing protein	Schistosoma curassoni	1.00	15.5	1.00e-6	208	1-165 (265)	6-169 (171)
AF-A0A7L3JIC6-F1-model_v4	GLIP1 protein	Thalassarche chlororhynchos	1.00	24.3	8.32e-7	208	18-165 (265)	23-172 (173)
AF-A9VDQ4-F1-model_v4	Predicted protein	Monosiga brevicollis	1.00	17.5	1.27e-7	208	1-172 (265)	3-188 (209)
AF-A0A2D4BKM4-F1-model_v4	Peptidase inhibitor 16 isoform X3	Pythium insidiosum	1.00	18.8	1.32e-8	207	22-257 (265)	103-323 (347)
AF-A0A7K9UDP4-F1-model_v4	GLIP1 protein	Chloroceryle aenea	1.00	18	2.00e-6	206	1-165 (265)	6-177 (178)
AF-K3X050-F1-model_v4	SCP domain-containing protein	Globisporangium ultimum DAOM BR144	1.00	17.9	1.32e-8	206	22-257 (265)	71-300 (339)
AF-A0A0K2VJF5-F1-model_v4	SCP domain-containing protein	Lepeophtheirus salmonis	1.00	16.7	1.50e-8	204	21-258 (265)	76-324 (369)
AF-A0A834AX41-F1-model_v4	GLIPR1 like 2	Phyllostomus discolor	1.00	22.1	1.00e-6	201	11-165 (265)	38-193 (195)
AF-A0A811L0Z8-F1-model_v4	Hypothetical protein	Bursaphelenchus okinawaensis	1.00	17.8	1.70e-8	200	21-247 (265)	246-487 (864)
AF-A0A6P3EV28-F1-model_v4	GLIPR1-like protein 2	Octodon degus	1.00	21.5	9.43e-7	197	16-174 (265)	42-201 (339)
AF-A0A643CI42-F1-model_v4	Uncharacterized protein	Balaenoptera physalus	1.00	20.5	3.05e-7	197	1-207 (265)	27-244 (553)
AF-A0A498P5I6-F1-model_v4	GLIPR1 1	Labeo rohita	1.00	23.4	1.46e-6	195	1-165 (265)	5-176 (179)
AF-A0A5K3FI94-F1-model_v4	SCP domain-containing protein	Mesocestoides corti	1.00	17.3	5.36e-7	195	32-247 (265)	3-207 (233)
AF-A0A2D4CJH5-F1-model_v4	Peptidase inhibitor 16 isoform X3	Pythium insidiosum	1.00	17.5	2.19e-8	193	13-248 (265)	5-240 (305)
AF-K1Q4P4-F1-model_v4	GLIPR1-like protein 1	Crassostrea gigas	1.00	20	1.05e-7	192	25-245 (265)	20-218 (236)
AF-A0A8B6FXE7-F1-model_v4	Cysteine-rich secretory protein	Mytilus galloprovincialis	1.00	20.4	2.05e-8	192	14-260 (265)	9-263 (674)
AF-A0A811L9H7-F1-model_v4	Hypothetical protein	Bursaphelenchus okinawaensis	1.00	16.1	7.20e-8	191	1-246 (265)	2-259 (286)
AF-A0A6J8AZ30-F1-model_v4	PI16	Mytilus coruscus	1.00	19.3	1.05e-7	190	1-248 (265)	2-235 (321)
AF-A0A210PM03-F1-model_v4	Peptidase inhibitor 16	Mizuhopecten yessoensis	1.00	20.4	3.39e-8	190	22-255 (265)	205-445 (480)
AF-A0A1I7RT51-F1-model_v4	(pine wood nematode) hypothetical protein	Bursaphelenchus xylophilus	1.00	16.2	1.19e-7	189	1-248 (265)	1-263 (295)
AF-A0A1W0X595-F1-model_v4	Putative Cysteine-rich secretory protein 1	Hypsibius dujardini	1.00	19.4	3.99e-6	187	24-195 (265)	159-336 (341)
AF-A0A085NHY1-F1-model_v4	SCP domain-containing protein	Trichuris suis	1.00	17.6	2.09e-7	185	1-242 (265)	5-242 (390)
AF-A0A6P8Z4D4-F1-model_v4	peptidase inhibitor 16-like	Thrips palmi	1.00	17.5	1.46e-6	181	20-221 (265)	373-588 (588)
AF-A0A6J1SX79-F1-model_v4	uncharacterized protein LOC113211341	Frankliniella occidentalis	1.00	18.3	3.46e-7	181	20-233 (265)	374-591 (818)
AF-A0A2P8XYI5-F1-model_v4	Uncharacterized protein	Blattella germanica	1.00	19.4	1.44e-7	180	19-256 (265)	509-762 (764)
AF-A0A4S2M6M1-F1-model_v4	SCP domain-containing protein	Opisthorchis felineus	1.00	19.9	9.25e-8	178	1-261 (265)	11-280 (379)
AF-A0A164YBC8-F1-model_v4	Venom allergen	Daphnia magna	1.00	15	8.32e-7	173	19-258 (265)	50-317 (508)
AF-A0A0K2UF55-F1-model_v4	MAM domain-containing protein	Lepeophtheirus salmonis	1.00	13.9	7.34e-7	173	1-247 (265)	7-312 (529)
AF-A0A6P8NUC4-F1-model_v4	peptidase inhibitor 16-like	Geotrypetes seraphini	1.00	18.6	3.25e-7	172	18-260 (265)	74-332 (533)
AF-A0A016VRK2-F1-model_v4	SCP domain-containing protein	Ancylostoma ceylanicum	1.00	18.4	1.80e-5	169	22-193 (265)	255-443 (444)
AF-A0A077ZJ86-F1-model_v4	CAP domain containing protein	Trichuris trichiura	1.00	16.5	1.77e-6	168	7-261 (265)	19-259 (262)
AF-A0A336M4G4-F1-model_v4	CSON011619 protein	Culicoides sonorensis	1.00	17.5	1.00e-6	168	1-261 (265)	7-299 (348)
AF-A0A0L0FS43-F1-model_v4	SCP domain-containing protein	Sphaeroforma arctica JP610	1.00	17.8	6.47e-7	166	1-260 (265)	1-301 (418)
AF-A0A0D7B5Q0-F1-model_v4	PR-1-like protein	Cylindrobasidium torrendii FP15055 ss-10	1.00	17.1	8.64e-5	164	22-164 (265)	1-126 (189)
AF-A0A1Z5KUE8-F1-model_v4	Venom allergen 5	Ornithodoros moubata	1.00	18.1	1.88e-6	164	19-239 (265)	47-285 (290)
AF-A0A5J4N709-F1-model_v4	SCP domain-containing protein	Paragonimus westermani	1.00	15	7.34e-7	162	15-247 (265)	57-275 (336)
AF-A0A482XQ64-F1-model_v4	SCP domain-containing protein	Laodelphax striatellus	1.00	21.7	2.13e-6	160	1-233 (265)	1-258 (260)
AF-A0A6V7V081-F1-model_v4	Hypothetical protein	Meloidogyne enterolobii	1.00	16	5.13e-6	158	20-247 (265)	1-251 (280)
AF-A0A7J5ZET0-F1-model_v4	SCP domain-containing protein	Dissostichus mawsoni	1.00	17.4	4.73e-7	158	1-256 (265)	444-713 (779)
AF-A0A654HND4-F1-model_v4	SCP domain-containing protein	Sparganum proliferum	1.00	16.4	1.46e-6	154	9-261 (265)	8-247 (282)
AF-A0A077ZCA8-F1-model_v4	CAP domain containing protein	Trichuris trichiura	1.00	17.9	2.74e-6	154	35-261 (265)	2-214 (977)
AF-A0A3N4JRQ3-F1-model_v4	PR-1-like protein	Choiromyces venosus 120613-1	1.00	17.3	4.33e-5	153	15-170 (265)	154-289 (300)
AF-A0A016VVU4-F1-model_v4	SCP domain-containing protein	Ancylostoma ceylanicum	1.00	15	4.25e-6	153	18-250 (265)	123-375 (489)
AF-A0A6J3C706-F1-model_v4	uncharacterized protein LOC113515636 isoform X1	Galleria mellonella	1.00	16.6	2.42e-6	153	22-261 (265)	62-336 (539)
AF-A0A6P6HLP3-F1-model_v4	cysteine-rich secretory protein LCCL domain-containing 2	Puma concolor	1.00	14.4	1.46e-6	153	22-255 (265)	51-299 (682)
AF-A0A0K2TIH5-F1-model_v4	SCP domain-containing protein	Lepeophtheirus salmonis	1.00	18.1	4.44e-7	152	27-257 (265)	4-237 (296)
AF-A0A7M7G6Z5-F1-model_v4	SCP domain-containing protein	Nasonia vitripennis	1.00	17.6	1.09e-5	152	22-228 (265)	42-273 (299)
AF-A0A1V1WBS3-F1-model_v4	Putative CAP peptide	Superstitionia donensis	1.00	13.7	2.13e-6	152	1-246 (265)	8-311 (350)
AF-A0A077ZFB7-F1-model_v4	CAP domain containing protein	Trichuris trichiura	1.00	18	6.60e-6	152	35-255 (265)	2-214 (402)
AF-A0A5K3FU48-F1-model_v4	SCP domain-containing protein	Mesocestoides corti	1.00	14	1.07e-6	151	20-258 (265)	18-276 (329)
AF-G0MMU9-F1-model_v4	Uncharacterized protein	Caenorhabditis brenneri	1.00	13.9	1.69e-5	149	1-203 (265)	6-176 (193)
AF-V2X0T8-F1-model_v4	Defense-related protein scp domain-containing protein	Moniliophthora roreri MCA 2997	1.00	13.1	3.31e-6	149	1-232 (265)	6-199 (246)
AF-A0A7S1W906-F1-model_v4	Hypothetical protein	Neobodo designis	1.00	20.5	4.53e-6	149	30-252 (265)	24-253 (336)
AF-A0A150NIQ5-F1-model_v4	Choline binding protein D	Streptococcus mitis	1.00	17.1	6.32e-5	146	22-172 (265)	1-154 (335)
AF-A0A139A940-F1-model_v4	PR-1-like protein	Gonapodya prolifera JEL478	1.00	14.4	4.82e-6	145	1-257 (265)	1-240 (365)
AF-A0A016SH85-F1-model_v4	SCP domain-containing protein	Ancylostoma ceylanicum	1.00	14.9	1.92e-5	144	1-239 (265)	2-260 (261)
AF-A0A2I4AM43-F1-model_v4	peptidase inhibitor 16-like	Austrofundulus limnaeus	1.00	21.1	1.16e-5	143	48-259 (265)	1-209 (337)
AF-A0A7R9CN14-F1-model_v4	Hypothetical protein	Timema cristinae	1.00	21.4	1.16e-5	142	20-181 (265)	165-322 (391)
AF-A0A0E2P6E9-F1-model_v4	Secretion protein	Streptococcus pseudopneumoniae 22725	1.00	18	4.91e-5	140	21-171 (265)	60-220 (253)
AF-W2RR39-F1-model_v4	SCP domain-containing protein	Cyphellophora europaea CBS 101466	1.00	15.9	2.27e-6	137	24-241 (265)	62-275 (279)
AF-A0A1Y3NZW9-F1-model_v4	SCP domain-containing protein	Piromyces sp. E2	1.00	14	1.92e-5	137	1-247 (265)	5-236 (317)
AF-A0A6J2UFS0-F1-model_v4	allergen Tab y 5.0101	Scaptodrosophila lebanonensis	1.00	14.7	4.07e-5	135	22-239 (265)	81-323 (441)
AF-A0A5J5EKH9-F1-model_v4	CAP domain-containing protein	Sphaerosporella brunnea	1.00	15.8	5.33e-4	134	18-170 (265)	143-275 (287)
AF-A0A6J0TU19-F1-model_v4	peptidase inhibitor 16 isoform X2	Pogona vitticeps	1.00	20.6	6.20e-6	134	47-261 (265)	2-226 (430)
AF-A0A0R3U7F9-F1-model_v4	SCP domain-containing protein	Mesocestoides corti	1.00	13.3	7.62e-5	133	57-247 (265)	3-195 (203)
AF-A0A7S2XWU6-F1-model_v4	Hypothetical protein	Fibrocapsa japonica	1.00	20.2	2.98e-5	133	89-248 (265)	7-189 (222)
AF-A0A5M6C3S6-F1-model_v4	SCP domain-containing protein	Kwoniella shandongensis	1.00	15	2.51e-4	133	27-174 (265)	294-421 (433)
AF-A0A368H465-F1-model_v4	SCP-like protein	Ancylostoma caninum	1.00	15.6	2.98e-5	133	1-248 (265)	2-265 (452)
AF-A0A6A4S507-F1-model_v4	SCP domain-containing protein	Scophthalmus maximus	1.00	15.9	1.32e-5	132	28-255 (265)	2-228 (237)
AF-B5VLA0-F1-model_v4	YJL078Cp-like protein	Saccharomyces cerevisiae AWRI1631	1.00	17	4.61e-5	131	1-224 (265)	2-193 (337)
AF-A0A1Y1XIT6-F1-model_v4	PR-1-like protein	Anaeromyces robustus	1.00	15	2.17e-5	131	1-260 (265)	1-226 (381)
AF-A0A6G1KU53-F1-model_v4	PR-1-like protein	Teratosphaeria nubilosa	1.00	17.2	9.20e-5	130	22-233 (265)	13-204 (209)
AF-G5B536-F1-model_v4	Peptidase inhibitor 16	Heterocephalus glaber	1.00	17.2	3.17e-5	130	31-262 (265)	2-225 (292)
AF-A0A3R7FL60-F1-model_v4	Peptidase inhibitor 16	Clonorchis sinensis	1.00	14.8	1.40e-5	129	16-232 (265)	22-242 (249)
AF-A0A425BR51-F1-model_v4	SCP domain-containing protein	Scytalidium sp. 3C	1.00	16.8	1.59e-5	129	1-221 (265)	43-264 (265)
AF-A0A3A4ML85-F1-model_v4	Secretion protein	Streptococcus pseudopneumoniae	1.00	17.9	9.80e-5	129	21-174 (265)	343-500 (536)
AF-A0A1W5CT04-F1-model_v4	Cysteine-rich secretory protein, allergen V5/Tpx-1-related	Lasallia pustulata	1.00	16.8	6.72e-5	128	22-226 (265)	49-218 (235)
AF-A0A202GA65-F1-model_v4	Putative repressed by EFG1 protein	Clavispora lusitaniae	1.00	16.6	3.90e-4	128	11-174 (265)	141-285 (302)
AF-A0A3A4MJL3-F1-model_v4	Secretion protein	Streptococcus pseudopneumoniae	1.00	17.7	3.44e-4	128	21-173 (265)	118-280 (311)
AF-A0A7D9DUQ4-F1-model_v4	PRY1-like isoform X1	Paramuricea clavata	1.00	15.3	7.96e-6	128	28-260 (265)	85-297 (1137)
AF-A0A6A6BFY9-F1-model_v4	SCP domain-containing protein	Aplosporella prunicola CBS 121167	1.00	17.5	1.80e-5	127	1-247 (265)	12-236 (250)
AF-A0A6A6WXD4-F1-model_v4	PR-1-like protein	Melanomma pulvis-pyrius CBS 109.77	1.00	18.4	8.64e-5	127	27-230 (265)	61-240 (260)
AF-A0A068YFW6-F1-model_v4	Allergen V5 Tpx 1	Echinococcus multilocularis	1.00	12.8	3.37e-5	126	27-247 (265)	23-217 (300)
AF-A0A4V5ZXZ0-F1-model_v4	SCP domain-containing protein	Steinernema carpocapsae	1.00	15.6	1.72e-4	126	17-224 (265)	70-297 (312)
AF-A0A182J9L8-F1-model_v4	SCP domain-containing protein	Anopheles atroparvus	1.00	13.9	1.02e-5	126	17-252 (265)	202-481 (489)
AF-D8LJX3-F1-model_v4	Pathogenesis-related protein, class 1	Ectocarpus siliculosus	1.00	16	1.21e-3	126	19-173 (265)	333-485 (492)
AF-A0A2S7PEN9-F1-model_v4	SCP-like extracellular protein	Rutstroemia sp. NJR-2017a BBW	1.00	21.2	7.16e-5	125	31-226 (265)	2-179 (189)
AF-A0A0D3A356-F1-model_v4	SCP domain-containing protein	Brassica oleracea var. oleracea	1.00	17.1	1.09e-5	125	25-260 (265)	31-262 (361)
AF-P47033-F1-model_v4	Cell wall protein PRY3	Saccharomyces cerevisiae S288C	1.00	17.4	7.16e-5	125	1-226 (265)	2-196 (881)
AF-A0A2G5TVP9-F1-model_v4	Uncharacterized protein	Caenorhabditis nigoni	1.00	16.9	2.36e-4	124	1-233 (265)	1-212 (227)
AF-O76673-F1-model_v4	Uncharacterized protein	Caenorhabditis elegans	1.00	12.5	7.16e-5	124	1-233 (265)	26-246 (258)
AF-A0A1Y1ZPL5-F1-model_v4	CAP domain-containing protein	Clohesyomyces aquaticus	1.00	16.5	4.07e-5	124	1-248 (265)	77-299 (335)
AF-D8LJW8-F1-model_v4	Pathogenesis-related protein, class 1	Ectocarpus siliculosus	1.00	17.8	8.81e-4	124	19-173 (265)	420-572 (579)
AF-A0A3N4LU47-F1-model_v4	PR-1-like protein	Terfezia boudieri ATCC MYA-4762	1.00	13.7	1.37e-3	123	31-170 (265)	3-123 (135)
AF-G1KSX8-F1-model_v4	SCP domain-containing protein	Anolis carolinensis	1.00	21.1	1.43e-4	123	53-238 (265)	4-192 (197)
AF-A0A1V1WBD6-F1-model_v4	Putative venom gland protein	Superstitionia donensis	1.00	16.7	9.80e-5	123	27-236 (265)	62-301 (459)
AF-A0A5K3FFB6-F1-model_v4	SCP domain-containing protein	Mesocestoides corti	1.00	15.9	6.32e-5	121	12-241 (265)	9-201 (202)
AF-A0A545UQA5-F1-model_v4	Cysteine-rich secretory protein family domain-containing protein	Cordyceps javanica	1.00	18.7	3.59e-5	121	1-248 (265)	7-247 (387)
AF-A0A2J7ZV04-F1-model_v4	Cell wall protein PRY3	Tetrabaena socialis	1.00	15.8	2.67e-4	120	19-174 (265)	97-242 (366)
AF-A0A0R3W5E0-F1-model_v4	SCP domain-containing protein	Taenia asiatica	1.00	11.1	1.72e-4	119	25-255 (265)	23-229 (282)
AF-A0A7M5UCA5-F1-model_v4	Uncharacterized protein	Clytia hemisphaerica	1.00	13.7	7.62e-5	119	18-247 (265)	29-250 (806)
AF-W7HYY1-F1-model_v4	SCP domain-containing protein	Drechslerella stenobrocha 248	1.00	14.5	2.08e-4	118	1-224 (265)	1-197 (198)
AF-Q0UXS7-F1-model_v4	SCP domain-containing protein	Parastagonospora nodorum SN15	1.00	19.2	6.44e-4	118	1-224 (265)	3-194 (200)
AF-A0A150GZD8-F1-model_v4	SCP domain-containing protein	Gonium pectorale	1.00	17.5	5.68e-4	118	27-171 (265)	163-291 (303)
AF-A0A261BV09-F1-model_v4	Uncharacterized protein	Caenorhabditis latens	1.00	21.1	2.46e-5	118	1-226 (265)	1-222 (434)
AF-A0A0D1X006-F1-model_v4	SCP domain-containing protein	Exophiala mesophila	1.00	18.3	5.57e-5	117	1-248 (265)	32-271 (281)
AF-A0A6A7BR58-F1-model_v4	PR-1-like protein	Piedraia hortae CBS 480.64	1.00	18.4	1.09e-5	117	27-260 (265)	205-438 (520)
AF-A0A1Y2D652-F1-model_v4	PR-1-like protein	Neocallimastix californiae	1.00	15.4	2.51e-4	116	1-255 (265)	1-218 (416)
AF-A0A2E7MF09-F1-model_v4	SCP domain-containing protein	Deltaproteobacteria bacterium	1.00	9.9	1.46e-3	116	18-167 (265)	500-630 (630)
AF-A0A368G6L8-F1-model_v4	SCP-like protein	Ancylostoma caninum	1.00	17	1.11e-4	116	19-260 (265)	73-339 (774)
AF-A8XCZ9-F1-model_v4	Protein CBG11449	Caenorhabditis briggsae	1.00	14	2.51e-4	116	24-230 (265)	176-359 (1064)
AF-A0A2B4SAW9-F1-model_v4	Golgi-associated plant pathogenesis-related protein 1	Stylophora pistillata	1.00	13.7	4.91e-5	115	2-255 (265)	8-224 (235)
AF-A0A540NRI9-F1-model_v4	SCP domain-containing protein	Malus baccata	1.00	22.9	2.04e-5	115	22-265 (265)	93-347 (428)
AF-A0A267E6T0-F1-model_v4	Uncharacterized protein	Macrostomum lignano	1.00	13.8	5.68e-4	115	25-170 (265)	349-497 (509)
AF-A0A7E5VNT4-F1-model_v4	uncharacterized protein LOC113495440	Trichoplusia ni	1.00	15.6	1.72e-4	115	22-258 (265)	61-325 (544)
AF-A7E6V2-F1-model_v4	SCP domain-containing protein	Sclerotinia sclerotiorum 1980 UF-70	1.00	16.4	2.85e-4	115	22-233 (265)	127-331 (803)
AF-A0A1B8GSL1-F1-model_v4	SCP domain-containing protein	Pseudogymnoascus verrucosus	1.00	15.8	1.18e-4	114	9-225 (265)	27-214 (220)
AF-A0A345SS74-F1-model_v4	SCP domain-containing protein	Peterkaempfera bronchialis	1.00	15	3.82e-5	114	1-252 (265)	4-243 (258)
AF-A0A0N0NS80-F1-model_v4	Protein PRY2	Phialophora attinorum	1.00	13.4	5.23e-5	114	32-233 (265)	87-297 (301)
AF-A0A0N4XDE0-F1-model_v4	Uncharacterized protein	Nippostrongylus brasiliensis	1.00	12.7	1.18e-4	114	19-258 (265)	191-418 (522)
AF-W2XIG2-F1-model_v4	SCP domain-containing protein	Phytophthora parasitica CJ01A1	1.00	11.1	3.66e-4	113	1-248 (265)	5-228 (232)
AF-A0A177C173-F1-model_v4	PR-1-like protein	Paraphaeosphaeria sporulosa	1.00	17.6	1.43e-4	113	23-222 (265)	39-225 (233)
AF-A0A0N4YB07-F1-model_v4	SCP domain-containing protein	Nippostrongylus brasiliensis	1.00	13.9	3.23e-4	113	1-250 (265)	19-305 (317)
AF-M1BHI6-F1-model_v4	SCP domain-containing protein	Solanum tuberosum	1.00	18	2.17e-5	113	17-261 (265)	176-413 (423)
AF-A0A329REY0-F1-model_v4	SCP domain-containing protein	Phytophthora cactorum	1.00	13.1	1.83e-4	112	1-257 (265)	66-287 (308)
AF-T0MVZ1-F1-model_v4	SCP domain-containing protein	Clostridium sp. BL8	1.00	10.7	2.26e-3	112	20-167 (265)	175-316 (316)
AF-A0A7R8D678-F1-model_v4	CRISP	Lepeophtheirus salmonis	1.00	8.4	7.16e-5	112	1-261 (265)	52-326 (436)
AF-A0A7L3G6F4-F1-model_v4	PI16 inhibitor	Anhinga rufa	1.00	18.1	6.86e-4	111	53-246 (265)	3-188 (204)
AF-A0A0A1TQD8-F1-model_v4	SCP domain-containing protein	[Torrubiella] hemipterigena	1.00	17.5	9.80e-5	111	1-242 (265)	8-224 (245)
AF-A0A1E3QJK7-F1-model_v4	SCP domain-containing protein	Babjeviella inositovora NRRL Y-12698	1.00	14.6	5.93e-5	111	9-247 (265)	13-234 (254)
AF-U5VSJ9-F1-model_v4	RNA polymerase ECF-subfamily sigma factor	Actinoplanes friuliensis DSM 7358	1.00	14.5	4.50e-3	111	18-165 (265)	240-371 (374)
AF-A0A2U3E2Y9-F1-model_v4	SCP domain-containing protein	Purpureocillium lilacinum	1.00	16	2.62e-5	111	19-252 (265)	94-329 (472)
AF-A0A0N5BVD3-F1-model_v4	SCP domain-containing protein	Strongyloides papillosus	1.00	15.6	1.21e-3	111	11-171 (265)	721-862 (874)
AF-A0A373ZTR8-F1-model_v4	SCP domain-containing protein	Ruminococcus sp. AF12-5	1.00	18	9.38e-4	111	25-173 (265)	516-650 (1220)
AF-A0A068Y3C4-F1-model_v4	Golgi associated plant patholocus tagsis	Echinococcus multilocularis	1.00	12.2	1.18e-4	110	19-260 (265)	1-228 (380)
AF-A0A1Y3N0C7-F1-model_v4	SCP domain-containing protein	Piromyces sp. E2	1.00	17.9	4.33e-5	110	4-261 (265)	20-271 (790)
AF-G0MDC1-F1-model_v4	Uncharacterized protein	Caenorhabditis brenneri	1.00	16.7	2.36e-4	110	28-247 (265)	175-378 (903)
AF-S3CVZ5-F1-model_v4	PR-1-like protein	Glarea lozoyensis ATCC 20868	1.00	19.5	1.18e-4	109	18-234 (265)	55-262 (277)
AF-A0A081AQT2-F1-model_v4	SCP domain-containing protein	Phytophthora parasitica P1976	1.00	11.6	3.90e-4	109	1-257 (265)	60-270 (277)
AF-A0A0P7GI56-F1-model_v4	SCP domain-containing protein	Arthrobacter sp. Edens01	1.00	13.5	2.51e-4	109	1-248 (265)	6-224 (475)
AF-A0A821ZT10-F1-model_v4	Hypothetical protein	Rotaria sp. Silwood1	1.00	12.4	1.43e-4	109	11-246 (265)	131-339 (491)
AF-A0A6H5IIE6-F1-model_v4	Uncharacterized protein	Trichogramma brassicae	1.00	17.5	9.99e-4	109	21-169 (265)	86-278 (602)
AF-A0A498IEQ5-F1-model_v4	SCP domain-containing protein	Malus domestica	1.00	16.2	3.59e-5	109	27-261 (265)	100-319 (635)
AF-A0A075AT24-F1-model_v4	DNA topoisomerase	Rozella allomycis CSF55	1.00	14.4	5.57e-5	109	22-256 (265)	1-228 (1213)
AF-A0A6A6SR66-F1-model_v4	PR-1-like protein	Lophiostoma macrostomum CBS 122681	1.00	14.9	2.08e-4	108	27-241 (265)	67-258 (258)
AF-A0A536EPV4-F1-model_v4	CAP domain-containing protein	Chloroflexi bacterium	1.00	19.7	5.23e-5	108	1-257 (265)	19-277 (313)
AF-A0A0G2G096-F1-model_v4	Putative extracellular scp domain protein	Phaeomoniella chlamydospora	1.00	13.6	1.34e-4	108	1-250 (265)	17-241 (373)
AF-A0A7S2QKS7-F1-model_v4	Hypothetical protein	Brandtodinium nutricula	1.00	14.5	2.22e-4	108	22-243 (265)	287-495 (496)
AF-A0A1W9MYV0-F1-model_v4	SCP domain-containing protein	Desulfobacteraceae bacterium IS3	1.00	20.5	8.28e-4	108	23-174 (265)	432-570 (574)
AF-A0A3A4RQB7-F1-model_v4	Secretion protein	Streptococcus pseudopneumoniae	1.00	17.9	7.77e-4	108	21-174 (265)	383-540 (576)
AF-A0A4S2M7Z9-F1-model_v4	SCP domain-containing protein	Opisthorchis felineus	1.00	12.9	3.23e-4	107	14-255 (265)	19-248 (273)
AF-A0A1V8ULU2-F1-model_v4	SCP domain-containing protein	Rachicladosporium sp. CCFEE 5018	1.00	13.7	1.04e-4	107	19-257 (265)	1-218 (338)
AF-A0A6A7BTQ2-F1-model_v4	PR-1-like protein	Piedraia hortae CBS 480.64	1.00	14.3	6.72e-5	107	18-261 (265)	98-326 (359)
AF-A0A1V2YHI9-F1-model_v4	SCP domain-containing protein	Epulopiscium sp. Nuni2H_MBin003	1.00	11.5	2.67e-4	107	29-248 (265)	209-392 (518)
AF-A0A0N5BHQ6-F1-model_v4	Uncharacterized protein	Strongyloides papillosus	1.00	15.4	9.80e-5	107	24-261 (265)	228-433 (658)
AF-A0A2G5VC39-F1-model_v4	Uncharacterized protein	Caenorhabditis nigoni	1.00	18.1	1.55e-3	107	28-203 (265)	380-535 (946)
AF-A0A6A6F934-F1-model_v4	SCP domain-containing protein	Cercospora zeae-maydis SCOH1-5	1.00	17	3.44e-4	106	27-233 (265)	7-202 (211)
AF-A0A0W8CVS0-F1-model_v4	SCP domain-containing protein	Phytophthora nicotianae	1.00	11.8	9.99e-4	106	1-250 (265)	5-225 (238)
AF-A0A1Q5PWR7-F1-model_v4	SCP domain-containing protein	Buchananella hordeovulneris	1.00	12.7	1.62e-4	106	1-247 (265)	25-258 (319)
AF-Q5LX13-F1-model_v4	PaxA, putative	Ruegeria pomeroyi DSS-3	1.00	13.3	2.67e-4	106	19-252 (265)	1-222 (456)
AF-A0A6S7GMK1-F1-model_v4	Golgi-associated plant pathogenesis-related 1-like	Paramuricea clavata	1.00	13.6	1.18e-4	106	25-250 (265)	384-590 (683)
AF-A0A329RKD6-F1-model_v4	SCP domain-containing protein	Phytophthora cactorum	1.00	11.1	6.05e-4	105	1-248 (265)	5-239 (243)
AF-A0A177A6M0-F1-model_v4	SCP domain-containing protein	Pseudogymnoascus destructans	1.00	18.7	6.05e-4	105	23-226 (265)	73-246 (250)
AF-A0A6J4JLL8-F1-model_v4	Probable Co/Zn/Cd efflux system membrane fusion protein	uncultured Chloroflexi bacterium	1.00	11.9	2.08e-4	105	1-257 (265)	29-259 (293)
AF-A0A3D3J071-F1-model_v4	SCP domain-containing protein	Lachnospiraceae bacterium	1.00	14.1	1.58e-2	105	30-165 (265)	180-295 (296)
AF-A0A0B4UCB8-F1-model_v4	SCP domain-containing protein	Drosophila mojavensis	1.00	16.5	9.20e-5	105	48-260 (265)	1-229 (384)
AF-A0A6C0AUG6-F1-model_v4	SCP domain-containing protein	viral metagenome	1.00	14.9	2.22e-4	105	19-248 (265)	1-212 (393)
AF-A0A183V7D0-F1-model_v4	Uncharacterized protein	Toxocara canis	1.00	13.8	3.03e-4	105	9-252 (265)	3-304 (423)
AF-A0A0L0RWY1-F1-model_v4	SCP domain-containing protein	Allomyces macrogynus ATCC 38327	1.00	11.1	4.70e-4	105	22-247 (265)	44-255 (423)
AF-A0A094HS94-F1-model_v4	Uncharacterized protein	Pseudogymnoascus sp. VKM F-4520 (FW-2644)	1.00	16.7	4.50e-3	105	27-172 (265)	4-137 (1003)
AF-A0A6P5A3X9-F1-model_v4	LOW QUALITY PROTEIN: uncharacterized protein LOC109482635	Branchiostoma belcheri	1.00	16.1	1.04e-4	105	18-244 (265)	383-585 (1144)
AF-A0A5K3F9U9-F1-model_v4	SCP domain-containing protein	Mesocestoides corti	1.00	15.3	1.55e-3	104	54-261 (265)	2-210 (278)
AF-A0A0A0BS50-F1-model_v4	SCP domain-containing protein	Cellulomonas bogoriensis 69B4 = DSM 16987	1.00	9.6	2.22e-4	104	1-261 (265)	10-221 (323)
AF-A0A3P1TB12-F1-model_v4	CAP domain-containing protein	Arachnia propionica	1.00	10.6	3.90e-4	104	1-263 (265)	15-241 (324)
AF-K1X3K0-F1-model_v4	Extracellular SCP domain-containing protein Pry1	Drepanopeziza brunnea f. sp. 'multigermtubi' MB_m1	1.00	14.4	2.22e-4	104	25-256 (265)	80-333 (418)
AF-A0A1I8HNE1-F1-model_v4	Uncharacterized protein	Macrostomum lignano	1.00	14.6	1.62e-4	104	18-252 (265)	37-276 (718)
AF-A0A0L0DE97-F1-model_v4	Temporarily assigned name protein 22	Thecamonas trahens ATCC 50062	1.00	16.8	6.44e-4	104	10-255 (265)	16-229 (785)
AF-A0A0P1A5F1-F1-model_v4	RxLR-like protein	Plasmopara halstedii	1.00	18.5	5.57e-5	103	27-261 (265)	27-242 (276)
AF-A0A167STF9-F1-model_v4	Extracellular scp domain containing protein	Sporothrix insectorum RCEF 264	1.00	16.9	2.85e-4	103	1-256 (265)	41-283 (290)
AF-A0A4S3JLL5-F1-model_v4	SCP domain-containing protein	Aspergillus tanneri	1.00	15.6	2.56e-3	103	18-197 (265)	196-364 (368)
AF-A0A158R8F3-F1-model_v4	SCP domain-containing protein	Taenia asiatica	1.00	12.1	2.51e-4	103	28-261 (265)	22-235 (508)
AF-A0A6J5XM06-F1-model_v4	SCP domain-containing protein	Prunus armeniaca	1.00	15.2	3.66e-4	103	22-257 (265)	93-320 (678)
AF-E9GCH1-F1-model_v4	Bulb-type lectin domain-containing protein	Daphnia pulex	1.00	15.7	4.42e-4	103	22-204 (265)	1-173 (706)
AF-A0A497WY03-F1-model_v4	Cysteine-rich secretory protein family protein	Litoreibacter meonggei	1.00	13.6	2.85e-4	102	19-246 (265)	1-209 (286)
AF-A0A348WJQ8-F1-model_v4	SCP domain-containing protein	Patescibacteria group bacterium	1.00	13.5	5.33e-4	102	1-250 (265)	40-266 (291)
AF-S3Y5X2-F1-model_v4	SCP domain-containing protein	Propionibacterium sp. oral taxon 192 str. F0372	1.00	11	2.08e-4	102	1-261 (265)	12-257 (305)
AF-V9FNW3-F1-model_v4	SCP domain-containing protein	Phytophthora parasitica P1569	1.00	12.5	3.44e-4	102	1-257 (265)	60-303 (338)
AF-A0A6P8ILU2-F1-model_v4	spidroin-2-like	Actinia tenebrosa	1.00	13.4	8.43e-3	102	18-166 (265)	235-376 (394)
AF-A0A2A9MKQ8-F1-model_v4	Mucin family glycoprotein	Besnoitia besnoiti	1.00	13.1	9.38e-4	102	1-248 (265)	122-357 (518)
AF-A0A2G5VBX7-F1-model_v4	Uncharacterized protein	Caenorhabditis nigoni	1.00	13.7	1.43e-4	101	45-261 (265)	3-208 (233)
AF-A0A6J1S1X9-F1-model_v4	venom allergen 5-like	Frankliniella occidentalis	1.00	15.8	6.05e-4	101	19-259 (265)	49-313 (343)
AF-A0A835JES9-F1-model_v4	Uncharacterized protein	Salix dunnii	1.00	14.4	5.01e-4	101	27-260 (265)	28-234 (349)
AF-A0A6P0CCU8-F1-model_v4	SCP domain-containing protein	Sulfitobacter sediminilitoris	1.00	11.7	3.44e-4	100	19-260 (265)	1-211 (262)
AF-A0A1F8S3T1-F1-model_v4	SCP domain-containing protein	Chloroflexi bacterium RBG_16_70_13	1.00	12.2	3.66e-4	100	1-248 (265)	16-243 (311)
AF-A0A0P1B057-F1-model_v4	RxLR-like protein	Plasmopara halstedii	1.00	12	3.23e-4	100	1-245 (265)	8-229 (325)
AF-A0A2T3ASL4-F1-model_v4	SCP domain-containing protein	Amorphotheca resinae ATCC 22711	1.00	17.2	1.06e-3	100	27-171 (265)	181-334 (378)
AF-A0A226EIR5-F1-model_v4	Pathogenesis-related protein 1A	Folsomia candida	1.00	18.8	4.91e-5	100	16-260 (265)	117-361 (401)
AF-A0A4P9XR07-F1-model_v4	SCP domain-containing protein	Thamnocephalis sphaerospora	1.00	12.6	2.67e-4	100	1-261 (265)	12-248 (428)
AF-A0A1I1UHJ3-F1-model_v4	Uncharacterized conserved protein YkwD, contains CAP (CSP/antigen 5/PR1) domain	Roseivivax sediminis	1.00	11	2.90e-3	100	48-169 (265)	67-192 (656)
AF-A0A484ICB5-F1-model_v4	Cysteine-rich secretory protein family protein (Modular protein)	Candidatus Nitrosocosmicus franklandus	1.00	17.2	2.08e-4	99	1-261 (265)	3-261 (322)
AF-A0A839YW89-F1-model_v4	Uncharacterized protein	Limimaricola variabilis	1.00	13.3	3.66e-4	99	19-247 (265)	1-218 (349)
AF-F4QAZ9-F1-model_v4	SCP domain-containing protein	Cavenderia fasciculata SH3	1.00	14.6	1.72e-4	99	1-247 (265)	4-203 (363)
AF-A0A401P8F9-F1-model_v4	SCP domain-containing protein	Scyliorhinus torazame	1.00	12.1	9.80e-5	99	10-260 (265)	238-476 (526)
AF-A0A0P7UVF1-F1-model_v4	Cysteine-rich secretory protein LCCL domain-containing 2-like	Scleropages formosus	1.00	16.7	1.37e-3	99	18-255 (265)	114-369 (617)
AF-A0A379BV29-F1-model_v4	Beta antigen	Nocardia brasiliensis	1.00	14.9	1.13e-3	98	1-261 (265)	9-234 (333)
AF-A0A0X8FL42-F1-model_v4	Uncharacterized protein	Aerococcus urinaehominis	1.00	13.9	2.85e-4	98	8-252 (265)	27-289 (395)
AF-A0A6L3SV67-F1-model_v4	SCP domain-containing protein	Methylobacterium soli	1.00	12.4	1.37e-3	97	19-260 (265)	1-216 (403)
AF-A0A7R9QQ49-F1-model_v4	Hypothetical protein	Oppiella nova	1.00	12.5	3.23e-4	97	19-255 (265)	116-356 (995)
AF-W2QHF8-F1-model_v4	SCP domain-containing protein	Phytophthora parasitica INRA-310	1.00	12.7	8.81e-4	96	1-257 (265)	5-248 (294)
AF-A0A0P1I9U3-F1-model_v4	Cysteine-rich secretory protein family protein	Ruegeria denitrificans	1.00	11.6	5.33e-4	96	19-261 (265)	1-218 (314)
AF-A0A538BCE6-F1-model_v4	CAP domain-containing protein	Actinomycetia bacterium	1.00	13.2	4.70e-4	95	6-248 (265)	12-212 (273)
AF-M2XIX6-F1-model_v4	SCP domain-containing protein	Galdieria sulphuraria	1.00	13.2	2.67e-4	95	11-255 (265)	51-286 (296)
AF-A0A7M5V1S2-F1-model_v4	SCP domain-containing protein	Clytia hemisphaerica	1.00	12.8	5.01e-4	95	22-255 (265)	1-218 (363)
AF-A0A7R9KFQ0-F1-model_v4	Hypothetical protein	Medioppia subpectinata	1.00	12.9	3.90e-4	95	14-254 (265)	110-354 (390)
AF-A0A5N1GNU1-F1-model_v4	YSIRK-type signal peptide-containing protein	Aerococcus sanguinicola	1.00	10.4	9.99e-4	95	1-260 (265)	44-325 (482)
AF-A0A2C6L895-F1-model_v4	Scp extracellular domain containing	Cystoisospora suis	1.00	14	3.66e-4	95	27-255 (265)	401-628 (702)
AF-A0A6S7GNE2-F1-model_v4	Pry2p	Paramuricea clavata	1.00	15.5	1.83e-4	95	15-258 (265)	247-503 (816)
AF-A0A427XH00-F1-model_v4	SCP domain-containing protein	Apiotrichum porosum	1.00	14.5	9.38e-4	94	21-258 (265)	9-230 (235)
AF-A0A072P3F4-F1-model_v4	SCP domain-containing protein	Exophiala aquamarina CBS 119918	1.00	15	1.76e-3	94	1-225 (265)	30-249 (268)
AF-A0A1F7XZQ8-F1-model_v4	SCP domain-containing protein	Candidatus Woesebacteria bacterium RIFCSPHIGHO2_01_FULL_38_9	1.00	13.6	3.09e-3	94	1-233 (265)	5-206 (287)
AF-A0A7M3QFT1-F1-model_v4	Hypothetical protein	Spirometra erinaceieuropaei	1.00	16.6	2.67e-4	94	27-258 (265)	71-305 (305)
AF-A0A0M4GFB0-F1-model_v4	SCP domain-containing protein	Actinomyces sp. oral taxon 414	1.00	12.7	9.38e-4	94	1-247 (265)	31-242 (337)
AF-A0A0L0S8X3-F1-model_v4	SCP domain-containing protein	Allomyces macrogynus ATCC 38327	1.00	8.9	1.99e-3	94	28-248 (265)	21-221 (351)
AF-A0A6N2TEN1-F1-model_v4	Cysteine-rich secretory protein family protein	Blautia glucerasea	1.00	10.6	3.97e-3	94	1-174 (265)	5-211 (504)
AF-F0X9P6-F1-model_v4	Extracellular scp domain containing protein	Grosmannia clavigera kw1407	1.00	17.8	1.21e-3	93	30-232 (265)	46-219 (224)
AF-A0A5K3G281-F1-model_v4	SCP domain-containing protein	Mesocestoides corti	1.00	15.2	1.99e-3	93	58-255 (265)	2-192 (231)
AF-A0A0B4HLM4-F1-model_v4	Allergen V5/Tpx-1-related protein	Metarhizium majus ARSEF 297	1.00	13.2	1.28e-3	93	19-261 (265)	24-243 (247)
AF-A0A0J0XZA6-F1-model_v4	PR-1-like protein	Cutaneotrichosporon oleaginosum	1.00	13.4	3.90e-4	93	19-228 (265)	45-255 (281)
AF-A0A1Q8I126-F1-model_v4	Serine protease	Actinomyces oris	1.00	9.9	6.05e-4	93	25-257 (265)	51-247 (314)
AF-A0A554IBD4-F1-model_v4	SCP/PR1 domain protein	Parcubacteria group bacterium LiPW_39	1.00	14.1	1.28e-3	93	14-249 (265)	46-266 (332)
AF-A0A161ZXD6-F1-model_v4	SCP domain-containing protein	Daucus carota subsp. sativus	1.00	12.1	1.79e-2	93	27-173 (265)	345-483 (498)
AF-A0A835NUM4-F1-model_v4	Uncharacterized protein	Lamprotornis superbus	1.00	16.5	1.55e-3	93	48-252 (265)	1-180 (508)
AF-A0A3M6U4T1-F1-model_v4	SEA domain-containing protein	Pocillopora damicornis	1.00	18	2.51e-4	93	28-260 (265)	26-272 (799)
AF-A0A3M6VJQ9-F1-model_v4	SCP domain-containing protein	Peronospora effusa	1.00	10.3	2.41e-3	92	28-252 (265)	46-239 (247)
AF-A0A0K1PCC7-F1-model_v4	Flagellar basal-body rod modification protein FlgD	Vulgatibacter incomptus	1.00	15.1	1.55e-3	92	14-252 (265)	17-227 (275)
AF-A0A140KAK9-F1-model_v4	SCP domain-containing protein	Stanieria sp. NIES-3757	1.00	13.2	7.77e-4	92	22-260 (265)	1-223 (287)
AF-A0A2M7RME3-F1-model_v4	SCP domain-containing protein	bacterium (Candidatus Howlettbacteria) CG_4_10_14_0_8_um_filter_40_9	1.00	13.8	5.11e-3	92	25-245 (265)	59-249 (332)
AF-A0A2H9TMT9-F1-model_v4	RxLR-like protein	Paramicrosporidium saccamoebae	1.00	14.6	1.28e-3	92	1-247 (265)	1-229 (360)
AF-A0A250X3F8-F1-model_v4	LysM domain-containing protein	Chlamydomonas eustigma	1.00	15.8	6.56e-3	92	15-179 (265)	353-497 (507)
AF-A0A7J6KAQ1-F1-model_v4	Mucin family glycoprotein	Toxoplasma gondii	1.00	11.5	1.37e-3	92	1-262 (265)	130-391 (567)
AF-A0A5C7JQ87-F1-model_v4	Uncharacterized protein	Thermomicrobiales bacterium	1.00	13.9	4.79e-3	92	16-227 (265)	291-469 (574)
AF-A0A835Y1N3-F1-model_v4	Uncharacterized protein	Edaphochlamys debaryana	1.00	11.8	3.23e-4	92	18-247 (265)	108-304 (783)
AF-W2P6L2-F1-model_v4	SCP domain-containing protein	Phytophthora parasitica	1.00	13.4	8.81e-4	91	1-248 (265)	4-225 (306)
AF-A0A3P1SE37-F1-model_v4	SCP domain-containing protein	Schaalia canis	1.00	11.1	2.67e-4	91	1-260 (265)	24-271 (334)
AF-A0A2H0YB63-F1-model_v4	SCP domain-containing protein	Parcubacteria group bacterium CG08_land_8_20_14_0_20_38_56	1.00	13.1	2.90e-3	91	27-247 (265)	67-255 (375)
AF-A0A0L0TA47-F1-model_v4	SCP domain-containing protein	Allomyces macrogynus ATCC 38327	1.00	11.1	1.46e-3	91	1-247 (265)	6-248 (391)
AF-A0A1Y2HA67-F1-model_v4	Uncharacterized protein	Catenaria anguillulae PL171	1.00	11	6.44e-4	91	15-255 (265)	8-257 (452)
AF-A0A2G5SEG0-F1-model_v4	Uncharacterized protein	Caenorhabditis nigoni	1.00	14.4	4.15e-4	91	23-255 (265)	175-408 (616)
AF-A0A6A5HMH2-F1-model_v4	Uncharacterized protein	Caenorhabditis remanei	1.00	13.9	1.39e-2	91	26-197 (265)	325-496 (726)
AF-A0A0G0TJL7-F1-model_v4	SCP domain-containing protein	Parcubacteria group bacterium GW2011_GWB1_40_14	1.00	12.9	2.26e-3	90	9-247 (265)	55-260 (266)
AF-A0A4P9XNG7-F1-model_v4	CAP domain-containing protein	Thamnocephalis sphaerospora	1.00	10.9	2.73e-3	90	15-263 (265)	48-266 (317)
AF-A0A151ZGU2-F1-model_v4	SCP domain-containing protein	Tieghemostelium lacteum	1.00	13.7	6.05e-4	90	1-262 (265)	3-213 (320)
AF-A0A3D4HVY5-F1-model_v4	SCP domain-containing protein	Patescibacteria group bacterium	1.00	11.6	1.99e-3	90	14-250 (265)	50-250 (334)
AF-A0A1Y2CFY2-F1-model_v4	Uncharacterized protein	Rhizoclosmatium globosum	1.00	16.5	2.78e-2	90	29-165 (265)	251-367 (370)
AF-A0A3M6USW9-F1-model_v4	SCP domain-containing protein	Pocillopora damicornis	1.00	12.2	1.21e-3	90	9-264 (265)	145-413 (467)
AF-A0A820FDB6-F1-model_v4	Hypothetical protein	Rotaria magnacalcarata	1.00	11.2	1.13e-3	90	27-255 (265)	192-404 (475)
AF-A0A7R9FRX8-F1-model_v4	Hypothetical protein	Darwinula stevensoni	1.00	11.7	7.30e-4	90	1-265 (265)	462-703 (1097)
AF-A0A1I5RNJ1-F1-model_v4	Cysteine-rich secretory protein family protein	Tranquillimonas alkanivorans	1.00	14.3	6.05e-4	89	19-255 (265)	1-236 (261)
AF-A0A0W8D9X5-F1-model_v4	SCP domain-containing protein	Phytophthora nicotianae	1.00	12.9	1.13e-3	89	23-259 (265)	41-250 (296)
AF-A0A7C1F690-F1-model_v4	CAP domain-containing protein	Anaerolineae bacterium	1.00	12.5	6.16e-3	89	24-255 (265)	57-258 (428)
AF-A0A2M6P122-F1-model_v4	SCP domain-containing protein	Candidatus Magasanikbacteria bacterium CG10_big_fil_rev_8_21_14_0_10_38_6	1.00	14.1	3.73e-3	89	27-237 (265)	63-253 (434)
AF-A0A3M6U7Z6-F1-model_v4	Uncharacterized protein	Pocillopora damicornis	1.00	11.2	1.99e-3	89	19-247 (265)	716-952 (1219)
AF-A0A1X6Z9D7-F1-model_v4	Cysteine-rich secretory protein family protein	Roseovarius albus	0.99	11.8	2.41e-3	88	22-261 (265)	3-223 (365)
AF-A0A077ZPB5-F1-model_v4	SCP domain-containing protein	Stylonychia lemnae	0.99	15.6	7.44e-3	88	22-170 (265)	1-191 (721)
AF-A0A2D5ETF8-F1-model_v4	SCP domain-containing protein	Myxococcales bacterium	0.99	12.9	1.65e-3	87	22-241 (265)	32-232 (239)
AF-A0A2W4X2L6-F1-model_v4	SCP domain-containing protein	Phormidesmis priestleyi	0.99	13.2	5.11e-3	87	28-246 (265)	59-260 (270)
AF-A0A1W9NXJ0-F1-model_v4	SCP domain-containing protein	candidate division CPR3 bacterium 4484_211	0.99	13.8	3.29e-3	87	11-253 (265)	49-265 (297)
AF-A0A1G2BMW0-F1-model_v4	SCP domain-containing protein	Candidatus Komeilibacteria bacterium RIFCSPHIGHO2_01_FULL_52_14	0.99	15	3.50e-3	87	22-246 (265)	109-303 (428)
AF-A0A2N5KP85-F1-model_v4	SCP domain-containing protein	Actinomycetia bacterium	0.99	14.2	2.56e-3	87	22-261 (265)	79-296 (449)
AF-A0A0L0S7E6-F1-model_v4	SCP domain-containing protein	Allomyces macrogynus ATCC 38327	0.99	12	1.65e-3	87	22-247 (265)	45-269 (735)
AF-A0A1V8ULA0-F1-model_v4	Serine/threonine-protein phosphatase	Rachicladosporium sp. CCFEE 5018	0.99	14.5	6.44e-4	87	34-257 (265)	601-811 (851)
AF-A0A0A7CPT3-F1-model_v4	Secreted protein	Achlya hypogyna	0.99	9.5	3.29e-3	86	6-261 (265)	5-229 (293)
AF-A0A7W1TWD5-F1-model_v4	CAP domain-containing protein	Acidimicrobiia bacterium	0.99	11.3	2.90e-3	86	19-261 (265)	72-277 (330)
AF-A0A552WP73-F1-model_v4	CAP domain-containing protein	Georgenia yuyongxinii	0.99	13.3	7.77e-4	86	1-260 (265)	66-300 (347)
AF-A0A0F7U8J7-F1-model_v4	Mucin family glycoprotein	Neospora caninum Liverpool	0.99	14.1	4.89e-2	86	27-173 (265)	11-149 (386)
AF-A0A843XPY3-F1-model_v4	Uncharacterized protein	Colocasia esculenta	0.99	16.7	1.55e-3	86	1-250 (265)	35-250 (388)
AF-A0A1J4TBA9-F1-model_v4	SCP domain-containing protein	Candidatus Falkowbacteria bacterium CG1_02_37_44	0.99	12.5	4.23e-3	86	28-247 (265)	133-317 (454)
AF-A0A5C8UU27-F1-model_v4	SCP domain-containing protein	Lacisediminihabitans profunda	0.99	8.7	2.56e-3	85	1-252 (265)	10-222 (269)
AF-A0A1Y2HM34-F1-model_v4	CAP domain-containing protein	Catenaria anguillulae PL171	0.99	11.9	1.87e-3	85	1-248 (265)	13-245 (295)
AF-A0A1F8RJN2-F1-model_v4	SCP domain-containing protein	Chloroflexi bacterium RBG_16_64_32	0.99	10.5	1.65e-3	85	18-255 (265)	5-238 (300)
AF-A0A1F5NP06-F1-model_v4	SCP domain-containing protein	Candidatus Doudnabacteria bacterium RIFCSPHIGHO2_01_FULL_46_14	0.99	13.3	3.29e-3	85	27-246 (265)	52-242 (324)
AF-A0A1G2PS23-F1-model_v4	SCP domain-containing protein	Candidatus Terrybacteria bacterium RIFCSPLOWO2_01_FULL_40_23	0.99	14.4	3.09e-3	85	22-261 (265)	65-274 (373)
AF-X8F9C2-F1-model_v4	Uncharacterized protein	Mycobacterium ulcerans str. Harvey	0.99	15.5	5.68e-4	85	19-255 (265)	8-227 (409)
AF-A0A2G5TW10-F1-model_v4	Uncharacterized protein	Caenorhabditis nigoni	0.99	19.2	4.23e-3	85	22-193 (265)	26-175 (431)
AF-A0A821WVE3-F1-model_v4	Hypothetical protein	Rotaria sp. Silwood1	0.99	12	8.28e-4	85	25-247 (265)	285-480 (564)
AF-A0A1Y1XG12-F1-model_v4	SCP domain-containing protein	Anaeromyces robustus	0.99	16.5	2.12e-3	85	48-259 (265)	1-210 (671)
AF-A0A507EIP8-F1-model_v4	SCP domain-containing protein	Chytriomyces confervae	0.99	16.8	3.80e-2	85	26-165 (265)	667-788 (791)
AF-A0A7V9VCX7-F1-model_v4	SCP domain-containing protein	Chloroflexia bacterium	0.99	10.5	2.73e-3	84	28-255 (265)	50-248 (248)
AF-M4B3I4-F1-model_v4	SCP domain-containing protein	Hyaloperonospora arabidopsidis Emoy2	0.99	12.9	6.16e-3	84	28-242 (265)	44-251 (252)
AF-A0A2C8ZXD4-F1-model_v4	Uncharacterized conserved protein YkwD, contains CAP (CSP/antigen 5/PR1) domain	Salinibacterium xinjiangense	0.99	8.8	3.29e-3	84	1-261 (265)	9-238 (292)
AF-A0A662WKL4-F1-model_v4	SCP domain-containing protein	Nothophytophthora sp. Chile5	0.99	9.1	3.29e-3	84	1-252 (265)	12-260 (315)
AF-A0A225VH68-F1-model_v4	SCP domain-containing protein	Phytophthora megakarya	0.99	15.2	8.28e-4	84	27-255 (265)	39-254 (344)
AF-A0A661TQ10-F1-model_v4	SCP domain-containing protein	Candidatus Falkowbacteria bacterium	0.99	15.1	2.90e-3	84	29-245 (265)	134-324 (445)
AF-A0A2G9ZK14-F1-model_v4	SCP domain-containing protein	Candidatus Falkowbacteria bacterium CG23_combo_of_CG06-09_8_20_14_all_49_15	0.99	11.7	5.79e-3	84	27-261 (265)	128-332 (482)
AF-A0A2I1JWV2-F1-model_v4	GRAM_POS_ANCHORING domain-containing protein	Falseniella ignava	0.99	11.6	4.79e-3	84	1-255 (265)	13-281 (497)
AF-J9I0R0-F1-model_v4	Uncharacterized protein	Oxytricha trifallax	0.99	10.7	3.44e-4	84	1-261 (265)	125-368 (510)
AF-A0A6I5P5J2-F1-model_v4	SCP domain-containing protein	Leptolyngbya sp. SIO3F4	0.99	10	3.29e-3	84	27-260 (265)	11-209 (539)
AF-A0A2J8AB14-F1-model_v4	Protein PRY1	Tetrabaena socialis	0.99	15.1	2.12e-3	84	20-248 (265)	374-591 (803)
AF-A0A5B8C3A2-F1-model_v4	SCP domain-containing protein	Georgenia yuyongxinii	0.99	11.2	1.76e-3	83	1-257 (265)	24-253 (307)
AF-A0A1F8FAF5-F1-model_v4	SCP domain-containing protein	Candidatus Yanofskybacteria bacterium RIFCSPHIGHO2_02_FULL_39_10	0.99	11.1	4.23e-3	83	14-247 (265)	40-232 (322)
AF-A0A6S7K8Z3-F1-model_v4	SCP domain-containing protein	Paramuricea clavata	0.99	13.4	1.76e-3	83	28-255 (265)	109-325 (337)
AF-A0A1F7VBK7-F1-model_v4	SCP domain-containing protein	Candidatus Uhrbacteria bacterium RIFCSPLOWO2_02_FULL_49_11	0.99	15.4	4.23e-3	83	25-247 (265)	57-266 (363)
AF-A0A1X7BQM6-F1-model_v4	Cysteine-rich secretory protein family protein	Roseovarius aestuarii	0.99	15.2	1.87e-3	83	19-261 (265)	1-228 (404)
AF-A0A1V9Y9N6-F1-model_v4	Uncharacterized protein	Achlya hypogyna	0.99	12.5	2.56e-3	83	12-261 (265)	146-369 (433)
AF-A0A6A3K8F9-F1-model_v4	SCP domain-containing protein	Phytophthora rubi	0.99	10.8	2.56e-3	83	14-261 (265)	29-255 (464)
AF-L2GMZ4-F1-model_v4	SCP domain-containing protein	Vittaforma corneae ATCC 50505	0.99	12.3	1.39e-2	83	27-246 (265)	19-191 (485)
AF-A0A5B8MEX5-F1-model_v4	Putative cysteine-rich secretory protein	Chloropicon primus	0.99	12.7	9.38e-4	83	19-248 (265)	102-301 (501)
AF-D7G7J6-F1-model_v4	Putative zinc metalloendopeptidase	Ectocarpus siliculosus	0.99	13.8	2.26e-3	83	18-257 (265)	237-485 (746)
AF-A0A3E2HDC2-F1-model_v4	SCP domain-containing protein	Scytalidium lignicola	0.99	17.1	6.56e-3	82	92-221 (265)	12-146 (147)
AF-A0A4P9XC16-F1-model_v4	SCP domain-containing protein	Caulochytrium protostelioides	0.99	11.4	3.50e-3	82	25-261 (265)	27-232 (291)
AF-A0A2N5JU76-F1-model_v4	SCP domain-containing protein	Actinomycetia bacterium	0.99	11.6	3.73e-3	82	18-247 (265)	67-267 (298)
AF-A0A152A9A8-F1-model_v4	SCP domain-containing protein	Tieghemostelium lacteum	0.99	10	3.50e-3	82	1-255 (265)	3-241 (355)
AF-A0A1G1XC68-F1-model_v4	SCP domain-containing protein	Candidatus Andersenbacteria bacterium RIFCSPHIGHO2_12_FULL_45_11b	0.99	12.4	3.50e-3	82	14-255 (265)	51-260 (361)
AF-A0A4Z0J7X0-F1-model_v4	SCP domain-containing protein	Levilactobacillus suantsaiihabitans	0.99	11.3	1.99e-3	82	20-232 (265)	153-383 (391)
AF-A0A2L1CBT8-F1-model_v4	Immunoglobulin G-binding protein A	Methanococcus maripaludis	0.99	12.8	1.58e-2	82	2-164 (265)	307-481 (482)
AF-A0A448VXW1-F1-model_v4	Uncharacterized protein, YkwD family	Arachnia propionica	0.99	9.8	6.99e-3	81	28-248 (265)	53-254 (316)
AF-A0A1G2CE06-F1-model_v4	SCP domain-containing protein	Candidatus Liptonbacteria bacterium RIFCSPLOWO2_01_FULL_52_25	0.99	12.5	1.23e-2	81	25-248 (265)	63-259 (349)
AF-A0A0G1KSC9-F1-model_v4	SCP domain-containing protein	Parcubacteria group bacterium GW2011_GWA1_Parcubacteria_45_10	0.99	13.8	6.56e-3	81	14-260 (265)	53-260 (350)
AF-A0A484E9H1-F1-model_v4	SCP domain-containing protein	Bremia lactucae	0.98	11.7	7.44e-3	80	28-257 (265)	33-237 (297)
AF-A0A1F8GB08-F1-model_v4	SCP domain-containing protein	Candidatus Yanofskybacteria bacterium RIFCSPLOWO2_01_FULL_42_49	0.98	13	1.39e-2	80	27-261 (265)	56-249 (322)
AF-A0A554K9G0-F1-model_v4	SCP/PR1 domain protein	Parcubacteria group bacterium Gr01-1014_31	0.98	11.1	1.58e-2	80	27-252 (265)	125-308 (418)
AF-A0A5N5QXK5-F1-model_v4	BTB domain containing protein	Ceratobasidium theobromae	0.98	12.4	3.97e-3	80	18-250 (265)	156-361 (702)
AF-A0A0K0G1S9-F1-model_v4	SCP domain-containing protein	Strongyloides venezuelensis	0.98	16.5	1.72e-1	80	1-164 (265)	785-935 (959)
AF-A0A0B4GTV5-F1-model_v4	Allergen V5/Tpx-1-related protein	Metarhizium guizhouense ARSEF 977	0.98	15.4	4.50e-3	79	10-252 (265)	10-237 (279)
AF-A0A2P6N5Z5-F1-model_v4	SCP domain-containing protein	Planoprotostelium fungivorum	0.98	18.8	3.09e-3	79	15-258 (265)	5-227 (304)
AF-A0A1F5ZPQ8-F1-model_v4	SCP domain-containing protein	Candidatus Gottesmanbacteria bacterium RIFCSPHIGHO2_01_FULL_39_10	0.98	10.9	1.79e-2	79	28-247 (265)	61-244 (329)
AF-A0A1F6X8G3-F1-model_v4	SCP domain-containing protein	Candidatus Nomurabacteria bacterium RIFCSPLOWO2_01_FULL_40_15	0.98	12.3	1.31e-2	79	27-233 (265)	63-245 (341)
AF-A0A2H0VBV1-F1-model_v4	SCP domain-containing protein	Candidatus Doudnabacteria bacterium CG10_big_fil_rev_8_21_14_0_10_42_18	0.98	15.7	3.09e-3	79	11-261 (265)	41-250 (345)
AF-A0A024GEG3-F1-model_v4	Uncharacterized protein	Albugo candida	0.98	11.6	5.11e-3	79	1-261 (265)	7-233 (545)
AF-A0A4P9XLJ4-F1-model_v4	Uncharacterized protein	Thamnocephalis sphaerospora	0.98	11.4	3.97e-3	79	18-255 (265)	475-720 (737)
AF-A0A3A1XJV0-F1-model_v4	SCP domain-containing protein	Bifidobacteriaceae bacterium NR021	0.98	11.9	1.23e-2	78	29-246 (265)	2-212 (235)
AF-A0A6A3J542-F1-model_v4	SCP domain-containing protein	Phytophthora rubi	0.98	11.4	1.48e-2	78	17-255 (265)	34-233 (292)
AF-A0A2H0PVW3-F1-model_v4	SCP domain-containing protein	Candidatus Brennerbacteria bacterium CG11_big_fil_rev_8_21_14_0_20_43_10	0.98	11.1	2.45e-2	78	28-225 (265)	68-238 (293)
AF-A0A1F6BY98-F1-model_v4	SCP domain-containing protein	Candidatus Kaiserbacteria bacterium RIFCSPHIGHO2_01_FULL_46_22	0.98	10.9	1.02e-2	78	28-247 (265)	39-218 (303)
AF-A0A2P4XPX1-F1-model_v4	SCP domain-containing protein	Phytophthora palmivora var. palmivora	0.98	14.7	1.28e-3	78	9-247 (265)	7-234 (319)
AF-A0A7R9KSC4-F1-model_v4	Hypothetical protein	Medioppia subpectinata	0.98	15	1.87e-3	78	22-248 (265)	205-433 (603)
AF-I6Y0R6-F1-model_v4	Cysteine-rich secretory family protein	Arachnia propionica F0230a	0.97	11.6	1.08e-2	77	1-258 (265)	18-257 (311)
AF-A0A7V4Y8T1-F1-model_v4	SCP domain-containing protein	Candidatus Parcubacteria bacterium	0.97	13.3	2.03e-2	77	22-237 (265)	57-245 (340)
AF-A0A2M8C2N0-F1-model_v4	SCP domain-containing protein	Candidatus Brennerbacteria bacterium CG_4_9_14_3_um_filter_43_9	0.97	11.1	3.15e-2	77	27-233 (265)	63-249 (341)
AF-A0A522AYQ0-F1-model_v4	CAP domain-containing protein	Chloroflexi bacterium	0.97	12.4	6.56e-3	77	1-257 (265)	57-290 (345)
AF-W2JH11-F1-model_v4	SCP domain-containing protein	Phytophthora parasitica	0.97	10	9.56e-3	77	23-260 (265)	82-289 (358)
AF-A0A5J4Y398-F1-model_v4	SCP domain-containing protein	Trebouxia sp. A1-2	0.97	11.5	6.99e-3	77	22-257 (265)	116-357 (654)
AF-A0A3F2RB38-F1-model_v4	Uncharacterized protein	Phytophthora kernoviae	0.97	12.4	1.23e-2	77	18-252 (265)	30-228 (681)
AF-A0A535DSZ3-F1-model_v4	CAP domain-containing protein	Chloroflexi bacterium	0.97	10.6	6.56e-3	76	1-248 (265)	17-219 (291)
AF-A0A081AQS9-F1-model_v4	SCP domain-containing protein	Phytophthora parasitica P1976	0.97	10.6	2.78e-2	76	18-250 (265)	31-229 (303)
AF-A0A522B8Z5-F1-model_v4	CAP domain-containing protein	Patescibacteria group bacterium	0.97	9.8	4.79e-3	76	25-252 (265)	45-260 (350)
AF-A0A101HN44-F1-model_v4	SCP domain-containing protein	Microgenomates bacterium 39_7	0.97	9.6	3.15e-2	76	22-245 (265)	67-255 (361)
AF-A0A3D1KKM4-F1-model_v4	SCP domain-containing protein	Candidatus Jacksonbacteria bacterium	0.97	11.8	1.91e-2	76	28-246 (265)	126-322 (466)
AF-A0A6I5QW05-F1-model_v4	SCP domain-containing protein	Leptolyngbya sp. SIO1E4	0.97	15.7	5.44e-3	76	22-257 (265)	1-222 (555)
AF-A0A225WAI4-F1-model_v4	SCP domain-containing protein	Phytophthora megakarya	0.97	9.8	1.48e-2	76	28-261 (265)	41-233 (565)
AF-A0A3R7JU96-F1-model_v4	Uncharacterized protein	Phytophthora kernoviae	0.97	13.3	1.48e-2	76	22-252 (265)	38-228 (591)
AF-A0A2P6NQ09-F1-model_v4	SCP domain-containing protein	Planoprotostelium fungivorum	0.97	15.8	9.56e-3	76	24-254 (265)	569-785 (860)
AF-A0A1F7JBL3-F1-model_v4	SCP domain-containing protein	Candidatus Roizmanbacteria bacterium RIFCSPLOWO2_02_FULL_36_11	0.97	11.2	1.68e-2	75	12-252 (265)	36-238 (320)
AF-A0A662Z5Z4-F1-model_v4	Cysteine-rich secretory protein family protein	Aliicoccus persicus	0.97	13.7	5.44e-3	75	1-252 (265)	84-326 (538)
AF-A0A0N8KPJ5-F1-model_v4	Cysteine-rich secretory protein family/Hemolysin-type calcium-binding repeat (2 copies)	Phormidium sp. OSCR	0.97	11.6	9.56e-3	75	27-248 (265)	242-444 (550)
AF-A0A4P9Z0U3-F1-model_v4	Uncharacterized protein	Syncephalis pseudoplumigaleata	0.97	11.1	3.50e-3	75	22-252 (265)	463-690 (758)
AF-M4BLB8-F1-model_v4	SCP domain-containing protein	Hyaloperonospora arabidopsidis Emoy2	0.96	15.2	8.98e-3	74	27-257 (265)	22-228 (239)
AF-A0A0G0D2W0-F1-model_v4	SCP domain-containing protein	Candidatus Nomurabacteria bacterium GW2011_GWA2_35_80	0.96	14.4	1.91e-2	74	27-236 (265)	24-218 (312)
AF-A0A2H0UHY5-F1-model_v4	SCP domain-containing protein	Candidatus Kaiserbacteria bacterium CG10_big_fil_rev_8_21_14_0_10_44_10	0.96	10.4	2.61e-2	74	27-247 (265)	60-251 (351)
AF-A0A542YK12-F1-model_v4	Uncharacterized protein YkwD	Homoserinimonas aerilata	0.96	12.9	9.56e-3	74	10-261 (265)	55-275 (363)
AF-F0WUS2-F1-model_v4	RXLR1	Albugo laibachii Nc14	0.96	9.2	1.58e-2	74	29-257 (265)	36-234 (363)
AF-A0A7Z1R1L7-F1-model_v4	SCP domain-containing protein	Holophagae bacterium	0.96	14.7	1.39e-2	74	22-257 (265)	46-269 (384)
AF-A0A1F5TPX2-F1-model_v4	SCP domain-containing protein	Candidatus Falkowbacteria bacterium RIFOXYD2_FULL_34_120	0.96	15.3	1.91e-2	74	25-246 (265)	117-309 (465)
AF-A0A6H5JX75-F1-model_v4	Uncharacterized protein	Ectocarpus sp. CCAP 1310/34	0.96	14.3	3.50e-3	74	19-258 (265)	86-330 (678)
AF-K0RPU7-F1-model_v4	SCP domain-containing protein	Thalassiosira oceanica	0.96	13.9	2.12e-3	74	19-252 (265)	243-471 (904)
AF-A0A5D6YG07-F1-model_v4	SCP domain-containing protein	[Pythium] brassicae (nom. inval.)	0.96	10.5	1.08e-2	73	27-252 (265)	41-248 (271)
AF-A0A538B981-F1-model_v4	CAP domain-containing protein	Actinomycetia bacterium	0.96	11.7	4.79e-3	73	27-250 (265)	83-282 (319)
AF-A0A2A2JLH8-F1-model_v4	Uncharacterized protein	Diploscapter pachys	0.96	18.6	2.73e-3	73	21-260 (265)	35-254 (335)
AF-A0A535MAJ9-F1-model_v4	SCP domain-containing protein	Chloroflexi bacterium	0.96	13.6	1.31e-2	73	1-260 (265)	58-304 (341)
AF-A0A3D0Y8K2-F1-model_v4	SCP domain-containing protein	Candidatus Nomurabacteria bacterium	0.96	12.4	2.20e-1	73	27-168 (265)	61-188 (359)
AF-H3HD28-F1-model_v4	Uncharacterized protein	Phytophthora ramorum	0.96	14.9	1.31e-2	73	15-264 (265)	165-419 (811)
AF-A0A2H0SXM2-F1-model_v4	SCP domain-containing protein	Candidatus Pacebacteria bacterium CG10_big_fil_rev_8_21_14_0_10_40_26	0.95	9.4	3.57e-2	72	28-260 (265)	2-198 (268)
AF-A0A1Y2HYU3-F1-model_v4	CAP domain-containing protein	Catenaria anguillulae PL171	0.95	11.1	5.44e-3	72	22-257 (265)	41-260 (316)
AF-A0A1F5NRH4-F1-model_v4	SCP domain-containing protein	Candidatus Doudnabacteria bacterium RIFCSPHIGHO2_01_FULL_43_23	0.95	12.9	1.68e-2	72	13-255 (265)	25-221 (317)
AF-A0A2H0B5L4-F1-model_v4	SCP domain-containing protein	Candidatus Beckwithbacteria bacterium CG23_combo_of_CG06-09_8_20_14_all_34_8	0.95	9.3	5.54e-2	72	28-233 (265)	61-239 (320)
AF-W2NU89-F1-model_v4	SCP domain-containing protein	Phytophthora parasitica	0.95	10.3	1.48e-2	72	17-261 (265)	30-259 (359)
AF-A0A1Y2CLK8-F1-model_v4	PR-1-like protein	Rhizoclosmatium globosum	0.95	10.7	1.79e-2	72	22-258 (265)	5-223 (484)
AF-A0A1Y2CL98-F1-model_v4	SCP domain-containing protein	Rhizoclosmatium globosum	0.95	13.3	8.43e-3	72	19-260 (265)	1-218 (761)
AF-A0A6P8IDZ5-F1-model_v4	uncharacterized protein LOC116300119	Actinia tenebrosa	0.95	11.2	4.23e-3	72	28-264 (265)	249-472 (781)
AF-A0A1F5GH13-F1-model_v4	SCP domain-containing protein	Candidatus Curtissbacteria bacterium RIFCSPHIGHO2_02_FULL_42_15	0.94	11.8	3.15e-2	71	27-248 (265)	17-214 (278)
AF-A0A4V2EXD6-F1-model_v4	Uncharacterized protein YkwD	Microcella putealis	0.94	12.6	7.44e-3	71	1-252 (265)	17-255 (337)
AF-A0A813BDP0-F1-model_v4	YkwD protein	Symbiodinium necroappetens	0.94	14.4	1.31e-2	71	23-255 (265)	18-238 (344)
AF-A0A812KH81-F1-model_v4	YkwD protein	Symbiodinium sp. CCMP2592	0.94	11.4	3.15e-2	71	14-252 (265)	12-230 (419)
AF-A0A2H0AI58-F1-model_v4	Uncharacterized protein	Deltaproteobacteria bacterium CG23_combo_of_CG06-09_8_20_14_all_51_20	0.94	13.3	1.58e-2	71	28-166 (265)	157-302 (602)
AF-A0A6A3LTK1-F1-model_v4	SCP domain-containing protein	Phytophthora rubi	0.93	9.9	4.05e-2	70	27-248 (265)	2-200 (211)
AF-A0A1F6FGL7-F1-model_v4	SCP domain-containing protein	Candidatus Kaiserbacteria bacterium RIFCSPLOWO2_12_FULL_45_26	0.93	10.4	2.78e-2	70	28-247 (265)	63-251 (393)
AF-A0A1F5SLI2-F1-model_v4	SCP domain-containing protein	Candidatus Falkowbacteria bacterium RIFOXYA2_FULL_47_19	0.93	11.5	2.30e-2	70	22-247 (265)	124-328 (463)
AF-A0A1V9YTA5-F1-model_v4	Uncharacterized protein	Achlya hypogyna	0.93	12.7	1.31e-2	70	1-254 (265)	1-216 (737)
AF-A0A843UZ43-F1-model_v4	Uncharacterized protein	Colocasia esculenta	0.92	15	5.20e-2	69	23-246 (265)	34-232 (749)
AF-A0A7G6Z6W6-F1-model_v4	CAP domain-containing protein	Glaciihabitans sp. INWT7	0.91	11.1	1.79e-2	68	1-255 (265)	12-243 (305)
AF-A0A495XNG0-F1-model_v4	Uncharacterized protein YkwD	Saccharothrix variisporea	0.91	14.4	5.54e-2	68	18-167 (265)	262-378 (379)
AF-A0A848WMC1-F1-model_v4	Uncharacterized protein	Silicimonas sp.	0.91	12.3	1.91e-2	68	19-261 (265)	1-228 (387)
AF-A0A397D685-F1-model_v4	Uncharacterized protein	Aphanomyces astaci	0.91	15.2	7.12e-2	68	27-174 (265)	530-664 (682)
AF-A0A0S4IWS1-F1-model_v4	Uncharacterized protein	Bodo saltans	0.91	10.8	3.29e-3	68	25-260 (265)	257-482 (911)
AF-A0A6A5DJS7-F1-model_v4	SCP domain-containing protein	Schistosoma haematobium	0.91	16.2	1.15e-2	68	51-246 (265)	693-910 (913)
AF-A0A2D4BX46-F1-model_v4	Uncharacterized protein	Pythium insidiosum	0.90	13.3	2.16e-2	67	18-260 (265)	26-263 (395)
AF-A0A0F7URV7-F1-model_v4	SCP-like domain-containing protein	Toxoplasma gondii VEG	0.90	11.5	1.58e-2	67	27-247 (265)	56-265 (434)
AF-A0A1V5R8J2-F1-model_v4	Cysteine-rich secretory protein family protein	Parcubacteria group bacterium ADurb.Bin316	0.90	10.1	3.80e-2	67	25-260 (265)	126-346 (451)
AF-A0A7S4NE65-F1-model_v4	Hypothetical protein	Paramoeba aestuarina	0.90	15.8	1.23e-2	67	32-260 (265)	82-289 (535)
AF-A0A484E8Z5-F1-model_v4	SCP domain-containing protein	Bremia lactucae	0.89	9.9	9.16e-2	66	1-255 (265)	23-260 (298)
AF-A0A820FC37-F1-model_v4	Hypothetical protein	Rotaria sp. Silwood2	0.89	13	2.30e-2	66	51-255 (265)	2-185 (311)
AF-A0A0G1QMN3-F1-model_v4	SCP domain-containing protein	Parcubacteria group bacterium GW2011_GWB1_46_8	0.89	12.2	7.58e-2	66	27-257 (265)	66-272 (357)
AF-A0A0L1P651-F1-model_v4	SCP domain-containing protein	Edhazardia aedis USNM 41457	0.89	8.7	3.35e-2	66	27-255 (265)	37-245 (375)
AF-A0A212JLG9-F1-model_v4	SCP domain-containing protein	uncultured delta proteobacterium	0.89	13	3.21e-1	66	25-174 (265)	378-513 (517)
AF-A0A2B4S504-F1-model_v4	Golgi-associated plant pathogenesis-related protein 1	Stylophora pistillata	0.89	11.5	9.56e-3	66	19-261 (265)	402-654 (903)
AF-A0A7C7EJ36-F1-model_v4	SCP domain-containing protein	Clostridiales bacterium	0.87	11.8	3.02e-1	65	27-164 (265)	205-325 (327)
AF-A0A7T3T249-F1-model_v4	LysM peptidoglycan-binding domain-containing protein	Aerococcaceae bacterium zg-1292	0.87	12.5	1.39e-2	65	27-252 (265)	525-764 (808)
AF-A0A5B9G8Z8-F1-model_v4	SCP domain-containing protein	Salinibacterium sp. dk2585	0.85	10	3.35e-2	64	31-263 (265)	2-189 (243)
AF-A0A833SNW2-F1-model_v4	Cysteine-rich secretory protein family	Phytophthora infestans	0.85	10.2	9.16e-2	64	28-261 (265)	49-246 (258)
AF-A0A7V2XBR7-F1-model_v4	CAP domain-containing protein	Deltaproteobacteria bacterium	0.85	16	2.16e-2	64	46-258 (265)	3-188 (297)
AF-A0A7D9MBJ3-F1-model_v4	Golgi-associated plant pathogenesis-related 1	Paramuricea clavata	0.85	14.9	2.16e-2	64	54-261 (265)	2-212 (299)
AF-A0A2M7V4T4-F1-model_v4	SCP domain-containing protein	Candidatus Magasanikbacteria bacterium CG_4_10_14_0_2_um_filter_41_31	0.85	11.9	4.89e-2	64	25-259 (265)	64-270 (448)
AF-H3GX02-F1-model_v4	SCP domain-containing protein	Phytophthora ramorum	0.84	10.9	1.72e-1	63	22-256 (265)	34-241 (300)
AF-T0PZ63-F1-model_v4	SCP domain-containing protein	Saprolegnia diclina VS20	0.84	11.9	3.35e-2	63	1-260 (265)	1-225 (342)
AF-A0A1G2DJR2-F1-model_v4	SCP domain-containing protein	Candidatus Lloydbacteria bacterium RIFCSPLOWO2_01_FULL_50_20	0.84	8.7	1.83e-1	63	27-246 (265)	69-260 (352)
AF-A0A1J5H7I8-F1-model_v4	SCP domain-containing protein	Parcubacteria group bacterium CG2_30_44_11	0.84	13.2	1.51e-1	63	29-247 (265)	62-249 (379)
AF-V9FN21-F1-model_v4	SCP domain-containing protein	Phytophthora parasitica P1569	0.84	10.9	3.57e-2	63	22-252 (265)	34-248 (445)
AF-A0A4U0WIK8-F1-model_v4	SCP domain-containing protein	Cryomyces minteri	0.84	21.1	5.54e-2	63	93-241 (265)	5-146 (667)
AF-A0A2H0U9Z8-F1-model_v4	SCP domain-containing protein	Candidatus Kaiserbacteria bacterium CG10_big_fil_rev_8_21_14_0_10_56_12	0.82	12.1	1.83e-1	62	27-248 (265)	55-249 (324)
AF-A0A838UC13-F1-model_v4	Uncharacterized protein	Patescibacteria group bacterium	0.82	10.6	1.72e-1	62	27-247 (265)	56-258 (363)
AF-W2LN25-F1-model_v4	SCP domain-containing protein	Phytophthora parasitica	0.80	10.8	5.90e-2	61	27-250 (265)	2-199 (289)
AF-A0A0B2B6T1-F1-model_v4	Cysteine-rich secretory protein family protein	Mumia flava	0.80	13.6	2.78e-2	61	27-261 (265)	26-229 (307)
AF-A0A7Z0RT32-F1-model_v4	SCP domain-containing protein	Gemella sp. GH3	0.75	6.4	3.88e-1	59	1-165 (265)	259-412 (412)
AF-A0A2N6AAV9-F1-model_v4	SCP domain-containing protein	Candidatus Parcubacteria bacterium	0.75	12.5	9.75e-2	59	27-261 (265)	129-369 (505)
AF-A0A834SQ75-F1-model_v4	Dentin sialophosphoprotein isoform X2	Senna tora	0.75	14.4	3.15e-2	59	17-261 (265)	82-330 (1100)
AF-A0A397CIT0-F1-model_v4	Uncharacterized protein	Aphanomyces astaci	0.72	13.5	3.02e-1	58	27-170 (265)	291-433 (443)
AF-A0A6G0V438-F1-model_v4	SCP domain-containing protein	Halicephalobus sp. NKZ332	0.72	13.2	4.89e-2	58	1-172 (265)	296-496 (514)
AF-A0A822EHF9-F1-model_v4	Hypothetical protein	Rotaria sp. Silwood1	0.69	9.6	1.42e-1	57	88-246 (265)	18-166 (209)
AF-A0A6A5MIU2-F1-model_v4	Uncharacterized protein	Lupinus albus	0.69	12.9	5.20e-2	57	27-252 (265)	33-274 (279)
AF-A0A355CF49-F1-model_v4	SCP domain-containing protein	Microcoleaceae bacterium UBA10368	0.69	10.6	8.60e-2	57	27-255 (265)	18-228 (530)
AF-D0NF94-F1-model_v4	SCP-like extracellular protein	Phytophthora infestans T30-4	0.66	10.6	8.08e-2	56	31-260 (265)	2-223 (304)
AF-A0A0U2WXT0-F1-model_v4	LysM domain-containing protein	Enterococcus rotai	0.66	12.1	2.61e-2	56	18-261 (265)	749-987 (1055)
AF-A0A845S2D4-F1-model_v4	Uncharacterized protein	Candidatus Parcubacteria bacterium	0.63	11.3	4.13e-1	55	27-255 (265)	49-260 (376)
AF-J4UMZ2-F1-model_v4	Allergen V5/Tpx-1 family protein	Beauveria bassiana ARSEF 2860	0.63	13.1	8.08e-2	55	22-261 (265)	23-278 (394)
AF-A0A1Y2HRN8-F1-model_v4	SCP domain-containing protein	Catenaria anguillulae PL171	0.51	11	2.66e-1	51	1-247 (265)	16-248 (346)
AF-A0A133ZLH7-F1-model_v4	Uncharacterized protein	Gemella asaccharolytica	0.51	6.4	9.33e-1	51	28-165 (265)	285-404 (404)
AF-A0A016VRU5-F1-model_v4	Uncharacterized protein	Ancylostoma ceylanicum	0.41	12.9	2.07e-1	48	19-246 (265)	1-238 (246)
AF-A0A4V2FMW3-F1-model_v4	Cysteine-rich secretory family protein	Microcella alkaliphila	0.41	11.2	3.42e-1	48	18-255 (265)	21-219 (258)
AF-W1Q2E8-F1-model_v4	Signal peptide protein, YSIRK family	Abiotrophia defectiva ATCC 49176	0.38	14.3	2.20e-1	47	21-261 (265)	126-373 (498)
AF-A0A1Y3N5Z5-F1-model_v4	SCP domain-containing protein	Piromyces sp. E2	0.35	13.9	5.30e-1	46	92-260 (265)	19-182 (384)
AF-A0A415LKI2-F1-model_v4	Uncharacterized protein	Blautia obeum	0.35	10.5	3.88e-1	46	22-247 (265)	162-409 (420)
AF-A0A835U601-F1-model_v4	Uncharacterized protein	Vanilla planifolia	0.35	15	5.65e-1	46	19-248 (265)	20-246 (762)
AF-E5A017-F1-model_v4	Predicted protein	Leptosphaeria maculans JN3	0.30	13.2	1.06e+0	44	19-165 (265)	102-231 (231)
AF-A0A6G0WTQ4-F1-model_v4	Uncharacterized protein	Aphanomyces euteiches	0.28	11	4.13e-1	43	54-174 (265)	714-854 (867)
AF-A0A5K3FJT6-F1-model_v4	Uncharacterized protein	Mesocestoides corti	0.25	12	7.26e-1	42	9-260 (265)	11-162 (202)
AF-A0A1Y2UBV4-F1-model_v4	Uncharacterized protein	Limosilactobacillus reuteri	0.23	13.2	6.01e-1	41	25-164 (265)	263-440 (837)
