# Supplementary material for: Silica-associated proteins from hexactinellid sponges support an alternative evolutionary scenario for biomineralization in Porifera
Source: Nat Commun. 2024 Jan 7;15:181. doi: 10.1038/s41467-023-44226-7 (PMC10772126; doi:10.1038/s41467-023-44226-7)
Supplement: Supplementary file 10 — Supplementary Data 7 [file 41467_2023_44226_MOESM10_ESM.xlsx]

## Sheet: Supplementary Data 7
Supplementary Data 7. Blast results of the search for glassin homologs. Sequence used as a query: Ec_45319 of E. curvistellata. Only hits with a bit score higher than 50 were retained.
Domain	Phylum	Class	Subclass	Order	Species	Data type	Subject (sequence name in the original database)	Length of peptide (aas)	Name in the present study	Identical matches (%)	Alignment length (sequence overlap)	No. mismatches	No. gap openings	Start of alignment in query	End of alignment in query	Start of alignment in subject	End of alignment in subject	Expect value	Bit score	Remarks	Reference
Eukaryota	Porifera	Hexactinellida	Hexasterophora	Lyssacinosida	Euplectella curvistellata	genome	MS-3_unmap_(paired)_without_duplicates_contig_45319	397	Ec_45319	100	235	0	0	164	398	490	1194	2.34e-132	393	partial, lacking 1st Met	a
					Family: Euplectellidae
					Rossella fibulata	transcriptome	Rossella_fibulata_TRI_1_14_NORM_comp12198_c0_seq2	272	Rf_12198	46.739	184	97	1	213	395	693	142	1.9e-50	177	partial, lacking 1st Met	b
					Family: Rossellidae																b
					Sympagella nux	transcriptome	Sympagella_nux_TRI_1_14_NORM_comp10334_c0_seq1	183	Sn_10334	48.851	174	89	0	222	395	682	161	3.35e-52	179		b
					Family: Rossellidae																b
					Vazella pourtalesi	transcriptome	TRINITY_DN19525_c0_g1_i4	445	Vp_19525.i4	45.946	185	98	2	213	395	257	441	5.41e-52	180		c
					Family: Rossellidae	transcriptome	TRINITY_DN19525_c0_g1_i2	236	Vp_19525.i2	45.402	174	93	2	213	384	62	235	3.3e-49	167		c
						transcriptome	TRINITY_DN19525_c0_g1_i1	367	Vp_19525.i1	54.808	104	45	2	213	314	264	367	4.41e-28	114		c
					Oopsacas minuta	genome	KAI6653225.1	430	Om_KAI6653225.1	44.681	188	102	1	211	396	239	426	5.8e-50	185		i
					Family: Leupsacidae																i
				Sceptrulophora	Aphrocallistes vastus	transcriptome	comp51499_c0_seq1	192	Av_51499	40.116	172	102	1	224	395	53	565	8.57e-39	142	partial, lacking 1st Met	d
						transcriptome	comp66201_c0_seq1	211	Av_66201	39.735	151	90	1	224	374	470	21	8.86e-31	122	partial, lacking 1st Met, no stop	d
						genome	Avas.s014.g618.i1	170	Av_618	40.116	172	102	1	224	395	760	1272	4.05e-38	142		k
			Amphidiscophora	Amphidiscosida	Hyalonema populiferum	transcriptome														No hit	b
		Demospongiae	Heteroscleromorpha	Haplosclerida	Amphimedon queenslandica	transcriptome														No hit	f
					Haliclona amboinensis	transcriptome														No hit	f
					Haliclona tubifera	transcriptome														No hit	f
					Petrosia ficiformis	transcriptome														No hit	g
					Xestospongia testudinaria	transcriptome														No hit	f
				Poecilosclerida	Crella elegans	transcriptome														No hit	g
					Kirpatrickia variolosa	transcriptome														No hit	b
					Latrunculia apicalis	transcriptome														No hit	b
				Spongillida	Ephydatia muelleri	transcriptome														No hit	f
				Scopalinida	Stylissa carteri	transcriptome														No hit	f
				Suberitida	Pseudospongosorites suberitoide	transcriptome														No hit	h
			Keratosa	Dictyoceratida	Ircinia fasciculata	transcriptome														No hit	h
			Verongimorpha	Chondrillida	Chondrilla nucula	transcriptome														No hit	h
		Calcarea	Calcaronea	Leucosolenida	Leucosolenia complicata	transcriptome														No hit	f
					Sycon ciliatum	transcriptome														No hit	f
		Homoscleromorpha		Homosclerophorida	Corticium candelabrum	transcriptome														No hit	h
					Oscarella carmela	transcriptome														No hit	f
					Oscarella lobularis	genome														No hit	l
	Cnidaria	Scyphozoa			Periphylla periphylla	transcriptome														No hit	b
	Sipuncula	Sipunculidea			Sipunculus nudus	transcriptome														No hit	g
	Nemertea	Anopla			Cerebratulus marginatus	transcriptome														No hit	g
		Palaeonemertea			Cephalothrix hongkongiensis	transcriptome														No hit	g
	Annelida	Clitellata			Hormogaster samnitica	transcriptome														No hit	g
	Mollusca	Cephalopoda			Octopus vulgaris	transcriptome														No hit	g
		Gastropoda			Lottia gigantea	transcriptome														No hit	j
		Polyplacophora			Chiton olivaceus	transcriptome														No hit	g
	Arthropoda	Arachnida			Metasiro americanus	transcriptome														No hit	g
		Chilopoda			Alipes grandidieri	transcriptome														No hit	g
	Choanozoa	Choanoflagellatea			Acanthoeca spectabilis	transcriptome														No hit	b
					Salpingoeca pyxidium	transcriptome														No hit	b
References
a: https://repository.lib.tottori-u.ac.jp/records/7586
b: https://doi.org/10.6084/m9.figshare.1334306
c: https://doi.org/10.6084/m9.figshare.23799351
d: https://doi.org/10.7939/R3S000
e: https://www.ncbi.nlm.nih.gov/genome/?term=Amphimedon+queenslandica
f: http://compagen.unit.oist.jp/datasets.html
g: https://dataverse.harvard.edu/dataset.xhtml?persistentId=doi:10.7910/DVN/25071
h: https://dataverse.harvard.edu/dataset.xhtml?persistentId=doi:10.7910/DVN/24737
i: result from blastp with non-redundant protein sequences as database at NCBI site (https://blast.ncbi.nlm.nih.gov/Blast.cgi?PROGRAM=blastp&PAGE_TYPE=BlastSearch&LINK_LOC=blasthome)
j: https://www.ncbi.nlm.nih.gov/genome/15113?genome_assembly_id=45141
k: https://zenodo.org/record/7970685
l: https://www.ncbi.nlm.nih.gov/assembly/GCA_947507565.1
