# Supplementary material for: Silica-associated proteins from hexactinellid sponges support an alternative evolutionary scenario for biomineralization in Porifera
Source: Nat Commun. 2024 Jan 7;15:181. doi: 10.1038/s41467-023-44226-7 (PMC10772126; doi:10.1038/s41467-023-44226-7)
Supplement: Supplementary file 11 — Supplementary Data 8 [file 41467_2023_44226_MOESM11_ESM.xlsx]

## Sheet: Supplementary Data 8
Supplementary Data 8. GenBank Accession Numbers of hexaxilin, perisilin and glassin sequences of E. curvistellata and V. pourtalesii obtained in the present study
Species	Protein	Protein Subtype	Code in the present study	GenBank Accession Number
E. curvistellata	Hexaxilin	Hexaxilin-1	Ec_20423	LC719775
		Hexaxilin-2	Ec_35669	LC719777
		Hexaxilin-3	Ec_7726	LC719778
		Hexaxilin-4	Ec_33816	LC719779
		Hexaxilin-5	Ec_32785	LC719780
		Hexaxilin-6	Ec_18044	LC719781
		Hexaxilin-7	Ec_2600	LC719782
		Hexaxilin-8	Ec_19460	LC719783
	Perisilin	Perisilin-2	Ec_13708	LC765260
		Perisilin-6	Ec_14993	LC765261
		Perisilin-6	Ec_11217	LC765262
		Perisilin-6	Ec_6316	LC765263
		Perisilin-6	Ec_9466	LC765264
		Perisilin-6	Ec_2230	LC765265
		Perisilin-like protein	Ec_2205	LC765266
	Glassin	Glassin	Ec_45319	LC765259
V. pourtalesii	Hexaxilin	Hexaxilin-1	Vp_6797	LC772189
		Hexaxilin-2	Vp_11014	LC772190
		Hexaxilin-4	Vp_15105	LC772191
		Hexaxilin-5b	Vp_14244	LC772192
		Hexaxilin-8	Vp_4322	LC772193
		Hexaxilin-6	Vp_53319	LC772194
		Hexaxilin-5a	Vp_2074	LC772195
		Hexaxilin-7	Vp_1227	LC772196
		Hexaxilin-like	Vp_40678	LC772197
	Perisilin	Perisilin-1α	Vp_1621.i8	LC772206
		Perisilin-1β	Vp_1621.i5	LC772205
		Perisilin-1γ	Vp_1621.i3	LC772204
		Perisilin-1a-β	Vp_1429.i2	LC772202
		Perisilin-1a-γ	Vp_1429.i1	LC772201
		Perisilin-1a-α	Vp_1429.i3	LC772203
		Perisilin-2α	Vp_3637.i1	LC772207
		Perisilin-2β	Vp_3637.i3	LC772208
		Perisilin-3α	Vp_4488.g4.i3	LC772215
		Perisilin-3β	Vp_4488.g4.i4	LC772214
		Perisilin-5a	Vp_23375	LC772226
		Perisilin-5	Vp_16260.g2.i2	LC772225
		Perisilin-4a	Vp_4488.g3.i1	LC772213
		Perisilin-4δ	Vp_4488.g1.i1	LC772209
		Perisilin-4β	Vp_4488.g1.i3	LC772211
		Perisilin-4γ	Vp_4488.g1.i5	LC772212
		Perisilin-4α	Vp_4488.g1.i2	LC772210
		Perisilin-2a-η	Vp_5528.i30	LC772223
		Perisilin-2a-γ	Vp_5528.i24	LC772220
		Perisilin-2a-ε	Vp_5528.i25	LC772221
		Perisilin-2a-β	Vp_5528.i18	LC772219
		Perisilin-2a-δ	Vp_5528.i2	LC772216
		Perisilin-2a-α	Vp_5528.i16	LC772218
		Perisilin-2a-ζ	Vp_5528.i27	LC772222
		Perisilin-2a-τ	Vp_5528.i7	LC772217
		Perisilin-6	Vp_9083	LC772224
	Glassin	Glassin	Vp_19525.i4	LC772198
		Glassin	Vp_19525.i2	LC772199
		Glassin	Vp_19525.i1	LC772200
