# Supplementary material for: Silica-associated proteins from hexactinellid sponges support an alternative evolutionary scenario for biomineralization in Porifera
Source: Nat Commun. 2024 Jan 7;15:181. doi: 10.1038/s41467-023-44226-7 (PMC10772126; doi:10.1038/s41467-023-44226-7)
Supplement: Supplementary file 13 — Source Data [file 41467_2023_44226_MOESM13_ESM.zip]

Archive with 7 entries (7 files):
- Source Data Figure 4.txt
- Source Data Figure 7.txt
- Source Data Figure 8.txt
- Source Data Supplementary Figure 11.txt
- Source Data Supplementary Figure 3.txt
- Source Data Supplementary Figure 4.txt
- Source Data Supplementary Figure 9.txt
