# Supplementary material for: Silica-associated proteins from hexactinellid sponges support an alternative evolutionary scenario for biomineralization in Porifera
Source: Nat Commun. 2024 Jan 7;15:181. doi: 10.1038/s41467-023-44226-7 (PMC10772126; doi:10.1038/s41467-023-44226-7)
Supplement: Supplementary file 13 — Source Data [file 41467_2023_44226_MOESM13_ESM.zip › Source Data Figure 8.txt]

>Ec_45319
HHHSHA---------PPSPPTVPPHSHPLPPHTHATVPHTHATVPHTHATHTHHTHTTPS
PGLFGDE-----IDVQFELASDELQRPG----HHGHHGHHDHDHD------------HDH
DHDHGKHDH-HGKHGKHGKHDHHDHHHSHAPPSPPTVP--PHSHPLPPHTHATVPHTHAT
VPHTHATHTHHTHTTPSPGLFGDEIQGHGNNHD-------HGNHDHHGNNHDHPDHHTTS
GP----------------------------------HPHSPLDVIDLDSADESNFEDE--
PLEMFSNPESWTKSVNVVYFDFAAGFARSASNSFDFALIIEKLCRLHPELIGAEVYVGGK
NFGAYFASLAFEDIRS-SNETEITAKGFILSLSAPEDNDKYDSLEDISLIMNGAEFKTEF
GLDETDIWDPYLSDIFEQDQYTNDQLTAFTENPAGKFSTVIYGRDVTADDLKFE--
>Sn_10334
------------------------------------------------------------
------------------------------------------------------------
------------------------------------------------------------
------------------------------------------------------------
---------------------------------------------------------EQL
EIEFESNPESWTGNANVVYFDFAAGFARPTSNNFAFHSVIWKFCQQFPNLIGSQLYMGGK
NLGARLAAEAFEEIRD-SNFTDLNLKGFVFSLFSEEGSRKSEFVEDVTLVLNNEAFKKQL
GREESDIWYPYLFDSLVNDQFSYEKILKFVEMNSAEFNTIVSGRDITVDDLK----
>Rf_12198
------------------------------------------------------------
------------------------------------------------------------
------------------------------------------------------------
------------------------------------------------------------
----------------------------------------------LDLENDSSDEDE--
QIELTANPDSWTGNANVVYFDFVAGFARPSSNDFRFNSVITELCKQFPGLIGSGLYLGGK
DLGARLAVEAFEEIRASSNLTELNLKGFLFSLFSPEDAGRSELIEDITLILNNEQFKQQL
GRERDAIWYPYVFNSLRNDQFSYERILKFAEKNSGKYTSIITGRDISVGDLK----
>Vp_19525.i1
MGMLHIFLTCLVATLANSRPLSEENDKQIESYNRLISVRDNQFNLWYFPSNSKDAKSKPL
FVWFGDGKASALVDTFTSSGPYMLSFASHGHHHHHHHHHHPTPAPCCKCNCPPCPNI---
-SEIDRHPHPH--------PHPPHPRPPFCPPCPNPDHKTTTSSSSSSSSSTTTKPPSVS
--------DTTTNTAAA---IGTTLPPMRNSEDIIIYHKHHHHHHHHHHNDCCPCSSSSA
LPIATATPAIIPSSSIIPSSSISFYSTAAPAPKPHPHPKPGPKHDSLDIENDSSDEDEPM
EIEFDSNPESLTSNANIVYFDFVAGFARPSSNDFQFDSVISELCKEFPNLSGSDLYLGGK
NLGARLAAEAFEEIRA-SNFTELNLKGFLFS-----------------------------
--------------------------------------------------------
>Vp_19525.i2
------------------------------------------------------------
------------------------------------------------------------
------------------------------------------------------------
---------------------------------------------HHHHNDCCPCSSSSA
LPIATATPAIIPSSSIIPSSSISFYSTAAPAPKPHPHPKPGPKHDSLDIENDSSDEDEPM
EIEFDSNPESLTSNANIVYFDFVAGFARPSSNDFQFDSVISELCKEFPNLSGSDLYLGGK
NLGARLAAEAFEEIRA-SNFTELNLKGFLFSLFSPEDASRSELIDDVTLILNNEQFKQQI
GREKYAIWYPYAFNSLQNDQFSYERILKFAEKNSGKYTNIIT--------------
>Vp_19525.i4
MGMLHIFLTCLVATLANSRPLSEENDKQIESYNRLISVRDNQFNLWYFPSNSKDAKSKPL
FVWFGDGKASALVDTFTSSGPYMLSFASHGHHHHHHHHHHPTPAPCCKCNCPPCPNI---
-SEIDRHPHPH--------PHPPHPRPPFCPPCPNPDHKTTT----SSSSSTTTKPPSVS
--------DTTTNTAAA---IGTTLPPMRNNEDIIIYHK---HHHHHHHNDCCPCSSSSA
LPIATATPAIIPSSSIIPSSSISFYSTAAPAPKPHPHPKPGPKHDSLDIENDSSDEDEPM
EIEFDSNPESLTSNANIVYFDFVAGFARPSSNDFQFDSVISELCKEFPNLSGSDLYLGGK
NLGARLAAEAFEEIRA-SNFTELNLKGFLFSLFSPEDAGRSELIEDVTLILNNEQFKQQI
GRGKDAIWYPYVFNSLQNDQFSYERILKFAEKNSGRYTNIITGRDISVGDLKRLSN
>Om_KAI6653225.1
MQIFHIFLACLVATLANCRPISDETAGNIEPHNHLITIHDNQFNLWYFPSNSKDAKQKPL
LVWFGDGKTSALVDVFRTGGPYELSFAS----DDNISRHHPTSSPCCKCNCPPCPTAPTH
PDDVDRHGH-H--------HHHHHPHPPHCPPCPKPTPPIPTNSPINPSAPTSSPATSSS
-----------TNTAA--------VDSSINNEDIIIYH--HHKHHHHHHHHCCPCTNTTT
VPVFTITHAGIPTSSTRSSSG------------PSEKPRPGPKHLSLDMEYESNPVDEQM
RIEFNTNPESWNENANIVYLDFAAGYARPTSNDFDFQILISEFCHLYPSLTGSDLYLGGK
DMGAVVAAKAFAEIRA-SNLTKLNLNGYIFSLLAPDEIGTSELIDDVTLVLNNEQYKQQI
GRENNEIWYPYISNSLENDHFSYEQLLKFTDENSGKFSTVISGRDITVDDLQYLNM
>Av_51499
------------------------------------------------------------
------------------------------------------------------------
------------------------------------------------------------
------------------------------------------------------------
---------------------------------------------------------E--
SVALLSNPLSWTKFAHVVYFDFAAGFAMQNSEEIPIQCVASKLCKMHPTLFAHNLYFGGK
NFGSNIAASLVENMQY-SNFNDMNVKGLVLSLFVPEDVEKSEFTEDVEFILNEPRFQKEL
GLP-SEVWYPDFPESSSQTQFSYELLLKFVQKNVKESSTIVYGRDISLNDLK----
>Av_66201
------------------------------------------------------------
------------------------------------------------------------
------------------------------------------------------------
------------------------------------------------------------
---------------------------------------------------------E--
SVALLSNPLSWTKFAHVVYFDFAAGFAMQNSEEIPIQCVASKLCKMHPTLFAHNLYFGGK
NFGSNIAASLVENMQY-SNFNDMNVKGLVLSLFVPEDVEKSEFTEDVEFILNEPRFQKEL
GLP-SEVWYPDFPESSSQTQFSYELLLKFVQ-------------------------
>Av_618
------------------------------------------------------------
------------------------------------------------------------
------------------------------------------------------------
------------------------------------------------------------
---------------------------------------------------------E--
SVALLSNPLSWTKFAHVVYFDFAAGFAMQNSEEIPIQCVASKLCKMHPTLFAHNLYFGGK
NFGSNIAASLVENMQY-SNFNDMNVKGLVLSLFVPEDVEKSEFTEDVEFILNEPRFQKEL
GLP-SEVWYPDFPESSSQTQFSYELLLKFVQKNVKESSTIVYGRDISLNDLK----
