# Supplementary material for: Silica-associated proteins from hexactinellid sponges support an alternative evolutionary scenario for biomineralization in Porifera
Source: Nat Commun. 2024 Jan 7;15:181. doi: 10.1038/s41467-023-44226-7 (PMC10772126; doi:10.1038/s41467-023-44226-7)
Supplement: Supplementary file 13 — Source Data [file 41467_2023_44226_MOESM13_ESM.zip › Source Data Supplementary Figure 11.txt]

>Av_207
-----------------------------------------GRTNPDADEILYLHNKLRA
SVSPTASNMIALDWSDCLASVVSDYLDS-CPG-FK-HNPNRTTDAQEKGCLEKISPANVG
ENMFFGS-SNLTD---YTQAINAWADEEQFYNYNQNTC-TK----VCDYYTQIIWATTIE
VGCAK-KDQT-A-C----RGNG-TIIICDYAPGGNY---NEQRPYTNGT-RCDNCP---E
GY-QHCI-NNLC------------------------------------------------
------------------------------------------------------------
------------------------------------------------------------
------------------------------------------------------------
------------------------------------------------------------
------------------------------------------------------------
-------------------
>Av_261
-----------------------------------------GSTNPDADEIVDLHNEIRA
SVSPTASNMAELVWSDCLASVASDYLDS-CPE-FK-HNRDRTTDSREKGCLKNISPAYVG
ENLFWSN-SNSAD---YAQAINAWADERKFYNYNQNTC-TK----ICGHYTQVVWATTTQ
VGCAK-KDLT-A-C----GDTG-AIIMCNYA-----------------------------
------------------------------------------------------------
------------------------------------------------------------
------------------------------------------------------------
------------------------------------------------------------
------------------------------------------------------------
------------------------------------------------------------
-------------------
>Av_262
-----------------------------------------GRTNPDADEIVDLHNEIRA
SVSPTASNMVQLV*SDCLASVASDYLDS-CPP-YSGHNPNGTIDAKKKGCIKNIQYAYVG
ENVYWSS-SNLAT---YKQAITRWADEEQYYNYNQNTC-TS----ICAHYTQIVWATTTQ
VGCAR-KE-----C----GGSG-TTIVCNYAPNGNF---NGLWPYKKGI-YCDNCP---K
GY-QNCN-NTLC------------------------------------------------
------------------------------------------------------------
------------------------------------------------------------
------------------------------------------------------------
------------------------------------------------------------
------------------------------------------------------------
-------------------
>Ec_11217
------------------------------------------LTQGERDEILDLHNNYRR
WVQPAAANMEIMQWSDCLEQVAFDYLST-CPG-FA-HNNGRSTDAQALECEES---SYVG
ENLYKAG-GSISN---ISKPVEAWYEEYVYYDINTMYC-SN----VCGHYTQIVWATSYL
VGCSK-FDASAN-C---GSDTG-TYFICNYAPGGNI---NGVEPYATGS-QCSQCR---E
GS-DFCV-DGLCSETSAAG-----------------------------------------
------------------------------------------------------------
------------------------------------------------------------
------------------------------------------------------------
------------------------------------------------------------
------------------------------------------------------------
-------------------
>Ec_14993
------------------------------------------LTQGERDEILDLHNNYRR
WVQPAATNMEIMQWSDCLEQVAFDYLST-CPG-FA-HNNGRSTDAQALGCEES---SYVG
ENLYWSS-DSLSN---ISKSVEAWYEEYAYYDINTMSC-SY----VCGHYTQIVWATSYL
VGCSK-FDASAN-C---GSDTG-TYFICNYAPGGNT---YGVEPYATGS-QCSQCR---E
GS-DFCV-NGLCSETSAAG-----------------------------------------
------------------------------------------------------------
------------------------------------------------------------
------------------------------------------------------------
------------------------------------------------------------
------------------------------------------------------------
-------------------
>Vp_9083
-------------MASI---LLISILCLISACRAD------KLSYEEIDEILDLHNNYRR
WVSPPAANMQLMQWSSCLEEVANRYLST-CPG-FA-HNQNRKSDAQALGCEGS--ENSVG
ENLYWYS-AYISN---NSVPVEAWYDEYRYYDIYSKYC-SY----ICGHYTQIIWADTNL
VGCAK-FDASYG-C---YGDSG-TYFICNYAPGGNY---YSEAPYEIGD-ACSKCE---E
GF-DYCV-GGLCSNTVQSL-----------------------------------------
------------------------------------------------------------
------------------------------------------------------------
------------------------------------------------------------
----------SGSSAASCV-----------------------------------------
------------------------------------------------------------
TIPIVLLFVCVFISIILL-
>Om_KAI6657325.1
ML----------STTTILAGLVVFISV-ITNAVA-------QLDNAEAGKILKSHNEYRD
GVQPEAANMKLMKWSSCLEQVAYNYLSS-CPG-FN-HNPNRATDAQALNCEQS---DSVG
ENLYWTS-SSSLN---STSAVGAWYNEFVDYNYESNSC-SA----VCGHYTQVVWANSYL
VGCSK-FDAGPN-C---AGDSG-TYFLCNYSPAGNF---LGQSPYEAGT-QCSNCD---A
GF-DYCV-QGQCSETDGGG-----------------------------------------
------------------------------------------------------------
------------------------------------------------------------
------------------------------------------------------------
----------GGTNNAASN-----------------------------------------
------------------------------------------------------------
TSMGILLIISLIAIINALI
>Ec_2230
------------------------------------------LTDGQRDEILNQHNLYRS
SVVPEAANMKKMEWSTCLEQVAYNYLKT-CPD-RA-LNGDRSVQARDAGCMES---KYVG
ENLHWSS-VPITD---VSEPIDSWHMEVADYDYNSLSC-SN----ICGHYTQIVWADSYL
VGCSM-YDATEH-C--NNGRSG-TYFLCNYAPGGNY---WGQKPYISGT-SCTQCP---S
GF-NTCI-DGMCAKSGT-------------------------------------------
------------------------------------------------------------
------------------------------------------------------------
------------------------------------------------------------
------------------------------------------------------------
------------------------------------------------------------
-------------------
>Ec_9466
------------------------------------------LTDAQRDEILNQHNMYRS
SVVPEAANMKKMEWSTCLEQVAYNYLKT-CPG-MA-HNRDKSIQARDAGCMES---KYVG
ENLYWSY-VPIAD---VSKPIDSWHMEVADYDYNWLSC-SN----ICGHYTQIVWADSYL
VGCSM-YDATEH-C--NNGRSG-TYFLCNYAPAGNY---WGQKPYISGT-SCSQCP---S
GF-NTCV-DGMCAKSGT-------------------------------------------
------------------------------------------------------------
------------------------------------------------------------
------------------------------------------------------------
------------------------------------------------------------
------------------------------------------------------------
-------------------
>Ec_6316
------------------------------------------LTDAQRDEILNQHNLYRS
SVVPEAANMKKMEWSTCLEQVAYNYLKT-CPG-LA-YNGDRSIQARDAGCMES---KYVG
ENLYWRS-VPLTD---VSKPIDLWHMEVADYDYNTLSC-SS----ICGHYTQVVWADSYL
VGCAM-YDATEH-C--NNGRSG-TYFICNYAPGGNY---WGQKPYISGT-SCSQCP---N
GF-NTCV-DGMCAKSPT-------------------------------------------
------------------------------------------------------------
------------------------------------------------------------
------------------------------------------------------------
------------------------------------------------------------
------------------------------------------------------------
-------------------
>Hp_335347
----------------------------------------------RKKEMLDRHNENRS
SVNPQASDMLEMVWDECLESVALTYLKS-CPG-FA-HNQDRTRQAQNLGCVDE--STYVG
ENLYWYS-VDI-D---VIKPIEAWYNEVDDYDYYSMQC-SGT---VCGHYTQIVWANTQR
VGCAK-VNADEQ-C---SYDSG-AYILCNYSPAGNY---YGEHPYQSGS-LCSTCD--KN
EY-PFCN-NWLCSKS---------------------------------------------
------------------------------------------------------------
------------------------------------------------------------
------------------------------------------------------------
------------------------------------------------------------
------------------------------------------------------------
-------------------
>Hp_15651
------------------------------------------VNNQMQQLIVDEHNNYRS
NVNPSASDMRRIIWDPKLAEVAQEYLET-CPG-FA-HNPNSVSQAMSKGST----FTSVG
ENLYGTS-GQITSTAQYQSAIAAWYNEVSLYTYSSNSC-TG----VCGHYTQVVWANSYS
VGCGV-YDNS-A-C----SYSS-TYFLCNYGPAGNF---VGQRPYTSGA-SCSACP---A
GA-PSCT-NNLCS-----------------------------------------------
------------------------------------------------------------
------------------------------------------------------------
------------------------------------------------------------
------------------------------------------------------------
------------------------------------------------------------
-------------------
>Av_263
------------------------------------------LNENDRNAILYAHNELRK
GVSPTAADMREMEWSDCLAEVAYEYLKQ-CTG-TE-QNENRQTQADERGCEAS--DQLVG
ENRYQTE-GQISD---FNVVTTKWAAEKENFNYETLAC-SG----VCEHYKQMVWFDSFL
IGCAQ-LDQA-T-C----NGEG-TVVVCNYARGGNT---VDVKPYMEGF-QCSKCM---S
PWDTACN-EGLCSR----------------------------------------------
------------------------------------------------------------
------------------------------------------------------------
------------------------------------------------------------
------------------------------------------------------------
------------------------------------------------------------
-------------------
>Av_264
------------------------------------------LNENDRNAILYAHNELRK
GVSPTAADMREMEWSDCLAEVAYEYLKQ-CTG-TE-QNENRQTQADERGCEAS--DQLVG
ENRYQTE-GQISD---FNVVTTKWAAEKENFNYETLAC-SG----VCEHYKQMVWFDSFL
IGCAE-FNQA-I-C----NGEG-TVVVCNYARGGNT---VGVKPYMEGF-QCSKCM---S
PWDTSCN-EGI-------------------------------------------------
------------------------------------------------------------
------------------------------------------------------------
------------------------------------------------------------
------------------------------------------------------------
------------------------------------------------------------
-------------------
>Av_271
------------------------------------------LGEEDQTKIVDAHNVARR
NVDPTATNMREMKWSDCLANVAYDYLKK-CNG-FQ-HNENRQTEAAAMNCEAS--DQFVG
ENLYQTS-GPVTD---ITAVPTRWAGEKADYDYESGTC-DN----VCGHYTQMVWSDSFL
VGCAQ-YDQK-N-C----GERG-TIVACNYAKGGNI---IGQKPYAQGD-QCSSCE---S
PW-SDCN-EGLCAK----------------------------------------------
------------------------------------------------------------
------------------------------------------------------------
------------------------------------------------------------
------------------------------------------------------------
------------------------------------------------------------
-------------------
>Av_272
------------------------------------------LEEEDQIKIVDAHNLVRR
NVDPTAANIREMKWSDCLANVAYDYLKK-CST-VQ-PNPNRQTEAAAMGCEAS--DQSVG
ESTYQTS-GPVTD---ITAVTTSWEDETAVYVYGPCT--AD----ICGYYSQLIWSDSFL
IGCAK-YDLA-N-C----DEVG-TTVTCNYAKGGNI---LGEKPYAQGE-QCLGCN---S
PW-GDCN-DGLCAKSEGSS-----------------------------------------
------------------------------------------------------------
------------------------------------------------------------
------------------------------------------------------------
------------------------------------------------------------
------------------------------------------------------------
-------------------
>Av_37167
------------------------------------------LEEEDQIKIVDAHNLVRR
NVDPTAANIREMKWSDCLANVAYDYLKK-CST-VQ-PNPNRQTEAAAMGCEAS--DQSVG
ESTYQTS-GPVTD---ITAVTTSWEDETAVYVYGPCT--AD----ICGYYSQLIWSDSFL
IGCAK-YDLA-N-C----DEVG-TTVTCNYAKGGNI---LGEKPYAQGE-QCLGCN---S
PW-GDCN-DGLCAKSEGSS-----------------------------------------
------------------------------------------------------------
------------------------------------------------------------
------------------------------------------------------------
------------------------------------------------------------
------------------------------------------------------------
-------------------
>Av_45180
------------------------------------------LEEEDQIKIVDAHNLVRR
NVDPTAANIREMKWSDCLANVAYDYLKK-CST-VQ-PNPNRQTEAAAMGCEAS--DQSVG
ESTYQTS-GPVTD---ITAVTTSWEDETAVYVYGPCT--AD----ICGYYSQLIWSDSFL
IGCAK-YDLA-N-C----DEVG-TTVTCNYAKGGNI---LGEKPYAQGE-QCLGCN---S
PW-GDCN-DGLCAKSEGSS-----------------------------------------
------------------------------------------------------------
------------------------------------------------------------
------------------------------------------------------------
------------------------------------------------------------
------------------------------------------------------------
-------------------
>Av_712
------------------------------------------FSEQEQQDIVDYINQIRR
STSPTAADMREVQWSDCYATIANTYLET-CAG-LS-HNANRLTQAQSAGCNAS--EASVG
ESLYMTS-GSLEN---STIPLRLWAAQSANYDYAAGTC-SD----VCGDYTQMVWSTTTL
VGCAF-LDLV-N-C----GEGG-TRVACNYAAGGNL---IGVQPYAEGA-ACSGCT---A
PL-LDCN-NGLCA-----------------------------------------------
------------------------------------------------------------
------------------------------------------------------------
------------------------------------------------------------
------------------------------------------------------------
------------------------------------------------------------
-------------------
>Av_273
--------------------------------------------EDAKNAIVDAHNEVRR
AVSPSAANMMEVKWSECLATVGSNYLGT-CPG-ILTHNPNARTQAQALSCEGS--EQFVG
ENLYWTSRSTVPD---VTVATTAWANEKSDYDYVTGCR-SGE---VCGHYTQMIWYNSYL
VGCAQ-IDQS-P-C----GATG-TTIICNYGIGGNI---IGSPPYSEGQ-ACSQCA---T
SS-PSCN-NDLCS-----------------------------------------------
------------------------------------------------------------
------------------------------------------------------------
------------------------------------------------------------
------------------------------------------------------------
------------------------------------------------------------
-------------------
>Av_274
-----------------------------------------GFDEDAKNAIVDAHNEVRR
AVSPSAANMMEVKWSDCLATVGSNYLGT-CPG-ILTHNPNARTQAQALSCEGS--EQFVG
ENLYWTSRSTVPD---VTVATTAWANEKSDYDYVTGCR-SGE---VCGHYTQMIWYNSYL
VGCAQ-IDQS-P-C----GATG-TTIICNYGIGGNI---IGSPPYSEGQ-ACSQCA---T
SS-PNCN-NDLCS-----------------------------------------------
------------------------------------------------------------
------------------------------------------------------------
------------------------------------------------------------
------------------------------------------------------------
------------------------------------------------------------
-------------------
>Av_265
-----------------------------------------------QQSIVDIHNEARR
SVDPSAADMREMEWSDCLAEATYETVNDGCLT-----NSNVQSVASANQCEAS--DQEIG
FNIFTSL-EPITD---VAAAVTGWANQRSGYIHGSVLC-KEGQ--RCASYILMIFPESFL
VGCAI-YENP-D-C------SD-KNLYCSYAKGGG-----YDQHYVIGE-NCSGCI---A
PW-DNCN-DGLCTRNDGN------------------------------------------
------------------------------------------------------------
------------------------------------------------------------
------------------------------------------------------------
------------------------------------------------------------
------------------------------------------------------------
-------------------
>Av_266
------------------------------------------LDKADQRTIVDLHNAARR
SVDPSAANMREMEWSECLAEAAYESFER-CQL-----GSNIQEIAVAKKCEAS--DQKVG
LNFFRSA-KTITD---IFTIVTDWANEKPVYSRESNQC-VGGK--YCIDYIRIIFPESFL
VGCAI-SNNA-E-C------DA-YFFICSYAKGGG-----YEQPYSIGE-KCSQCM---A
PW-DNCN-DGLCARNDGNS----LFPSKIS------------------------------
------------------------------------------------------------
------------------------------------------------------------
------------------------------------------------------------
------------------------------------------------------------
------------------------------------------------------------
-------------------
>Av_270
-----------------------------------------------QKTIIDLHNEARR
SVDPTAADMREMEWSDCLAEASYQLVEQ-CEI-----NTNVQEIAAARNCEAS--DQEVG
LSIFIS--QPVTD---IVAIVTNWANEKSLYTREPHQC-VVGT--FCDDYVRMIFPESFL
VGCAI-YNNA-E-C------SS-NFLFCSYAKGGGR----YEQPYALGE-KCSDCI---A
PW-DDCN-DGLCTRSDGNS----LFPSKTS------------------------------
------------------------------------------------------------
------------------------------------------------------------
------------------------------------------------------------
------------------------------------------------------------
------------------------------------------------------------
-------------------
>Av_267
-----------------------------------------------QKAIVDIHNEARR
SVDPTAANMREMEWSDCLAEASYEFAKQ-CRA---KDQPTVQQIAAAQKCEAS--DQKVR
FNLFTGV-KPITN---VVTIVTNWVNEKSLYFRESQQC-NGGNQ-NCINYLRMIYSESFL
VGCAF-FDFD-Q-CNLETREDI-YYLICSYAKGGRI----GVQPYEIGE-KCSECM---A
PW-DNCN-DGLCTRS---------------------------------------------
------------------------------------------------------------
------------------------------------------------------------
------------------------------------------------------------
------------------------------------------------------------
------------------------------------------------------------
-------------------
>Av_269
--------------------------------------------KAAQKIIVDLHNALRR
SVDPSAASMREMKWNDCLAKATYESVDR-GML-----GNAVQEIAAANNCEAS--DQEVG
VNIEFST-QPITD---ISTTVKDWANYESLYTRETGRC-DDNHVFNCFIYVRMIFPDSFL
VGCAI-FDFPAE-S----ISQG-SYFACSYAKGGG-----YNTPYALGD-KCSDCI---A
PW-DNCN-DGLCTR----------------------------------------------
------------------------------------------------------------
------------------------------------------------------------
------------------------------------------------------------
------------------------------------------------------------
------------------------------------------------------------
-------------------
>Av_268
--------------------------------------------EADQKIIVDMHNALRR
SVNPTAASMREINWSDCLAEAAYEFLNQ-CKA-----IPTIDQIAAARNCEAS--DQDVG
FSILLAT-VPKTD---FGPIITDWASAQSSYSHETNQC-DDDTTETCGEYKRMIFPESFL
VGCTT-FDQITS-C----GGLS-YNFACSYAKGGGN----YDQSYAVGD-KCSGCI---A
PW-DDCN-DGLCTR----------------------------------------------
------------------------------------------------------------
------------------------------------------------------------
------------------------------------------------------------
------------------------------------------------------------
------------------------------------------------------------
-------------------
>Ec_13708
-----------------------------------------------QQEIVDAINQVRR
NARPRGANLREVRWDSCLAELASNYLHS-CDG-IGSMNVNKQSQAVDLGCVTS--DQEVG
ETTFYIS-APLAS---NTHAIESWIRQIPSYKYDVHSC-SF----LCDHYLQLVWHQTYL
VGCAT-IDEA-E-C----GRSG-TTVVCNYRGGSND----TVRPYLVGE-PCSQCE---S
DW-SVCN-RGLCTES---------------------------------------------
------------------------------------------------------------
------------------------------------------------------------
------------------------------------------------------------
------------------------------------------------------------
------------------------------------------------------------
-------------------
>Rf_6935
------------------------------------------FTETEKQDLLERINTVRR
NAVPTGTNLREVLWSDCLASIAADYLRV-CTN-FGERNEERETQARANGCVKS--DVTVG
ETRYN-------G---VDNPIEVWASEGLNYDFGMSSC-RG----DCSNYLQLVNAETFL
VGCAK-IDEVEN-C----ARED-ETTVCNYAFAAD-----GSSPYIAGEAACGDCD---S
EF-PDCN-EGLCVQ----------------------------------------------
------------------------------------------------------------
------------------------------------------------------------
------------------------------------------------------------
------------------------------------------------------------
------------------------------------------------------------
-------------------
>Sn_21695.2
-----------------------------------------AFTQVDQNKIIDGINEVRR
NADPTGANLREVRWSDCFAGIALSYLEI-CPR-FGTLNPNRKAQAIAAGCESS--DVSVG
ETIYNSG---SDV---PSDPIQIWASQNTSYDFDSNSC-TQ----TCVDYIQLVIADTYL
VGCAE-YEEL-N-C----GREG-VSTVCNYGFAPTV----GQKPYTAGK-QCSQCG---V
DF-SGCN-NGLCVEPRITT-----LPT---------------------------------
--------PVFTTN-------P------TNN-----------------------------
------------------------------------------------------------
------------------------------------------------------------
------------------------------------------------------------
------------------------------------------------------------
-------------------
>Sn_21695.3
-----------------------------------------AFTQVDQNKIIDGINEVRR
NADPTGANLREVRWSDCFAGIALSYLEI-CPR-FGTLNPNRKAQAIAAGCESS--DVSVG
ETIYNSG---SDV---PSDPIQIWASQNTSYDFDSNSC-TQ----TCVDYIQLVIADTYL
VGCAE-YEEL-N-C----GREG-VSTVCNYGFAPTV----GQKPYTAGK-QCSQCG---V
DF-SGCN-NGLCVEPRITT-----LPT---------------------------------
--------PVFTTN-------P------TNN-----------------------------
------------------------------------------------------------
------------------------------------------------------------
------------------------------------------------------------
------------------------------------------------------------
-------------------
>Sn_21695.4
-----------------------------------------AFTQVDQNKIIDGINEVRR
NADPTGANLREVRWSDCFAGIALSYLEI-CPR-FGTLNPNRKAQAIAAGCESS--DVSVG
ETIYNSG---SDV---PSDPIQIWASQNTSYDFDSNSC-TQ----TCVDYIQLVIADTYL
VGCAE-YEEL-N-C----GREG-VSTVCNYGFAPTV----GQKPYTAGK-QCSQCG---V
DF-SGCN-NGLCVEPRITT-----LPT---------------------------------
--------PVFTTN-------P------TNN-----------------------------
------------------------------------------------------------
------------------------------------------------------------
------------------------------------------------------------
------------------------------------------------------------
-------------------
>Sn_21695.5
-----------------------------------------AFTQVDQNKIIDGINEVRR
NADPTGANLREVRWSDCFAGIALSYLEI-CPR-FGTLNPNRKAQAIAAGCESS--DVSVG
ETIYNSG---SDV---PSDPIQIWASQNTSYDFDSNSC-TQ----TCVDYIQLVIADTYL
VGCAE-YEEL-N-C----GREG-VSTVCNYGFAPTV----GQKPYTAGK-QCSQCG---V
DF-SGCN-NGLCVEPRITT-----LPT---------------------------------
--------PVFTTN-------P------TNN-----------------------------
------------------------------------------------------------
------------------------------------------------------------
------------------------------------------------------------
------------------------------------------------------------
-------------------
>Vp_3637.i1
VY----------KMKLIFSLLILNILSNFSLVYSVINFSEVPLTPAEQQQIIDDINQVRR
DANPTGANLREVQWDNCLATVAYEYLKD-CPS-FGVLNPSRTGNAIAAGCISS--GVNVG
ETTYSSA---SDG---ASNPVYIWASQSVSYTYSSNTC-ATF---SCGNYLQLVNAETYL
VGCAK-IDEA-D-C----GREG-ESILCDFVVSVG-----KNSPYIQGE-PCSSCE---V
EW-PSCN-NGLCIETPVVT-----------------------------------------
----------TTTEPNLTTRTPVYTTKPTNDATT--------------------------
------------------------------------------------------------
------------------------------------------------------------
------------------------------------------------------------
-----------------------------------------------------------Y
SLMKTLQIMAFIFVMLYSF
>Vp_3637.i3
VY----------KMKLIFSLLILNILSNFSLVYSVINFSEVPLTPAEQQQIIDDINQVRR
DANPTGANLREVQWDNCLATVAYEYLKD-CPS-FGVLNPSRTGNAIAAGCISS--GVNVG
ETTYSSA---SDG---ASNPVYIWASQSVSYTYSSNTC-ATF---SCGNYLQLVNAETYL
VGCAK-IDEA-D-C----GREG-ESILCDFVVSVG-----KNSPYIQGE-PCSSCE---V
EW-PSCN-NGLCIETPVVT----TTTTPNLT--TITPVVTTATESNLTTITPVVTTATES
NLTTITPVVTTTTEPNLTTRTPVYTTKPTNDATT--------------------------
------------------------------------------------------------
------------------------------------------------------------
------------------------------------------------------------
-----------------------------------------------------------Y
SLMKTLQIMAFIFVMLYSF
>Sn_21041
------------------------------------------LSSAQQEQIIAEVNQVRR
DANPTGADFREVFWSDCFADIAFTYLQL-CPD-IGIPNSNRETEAIAAGCESS--ELGVG
EFFHANS---------SNSAIMTWASESVDYNYTQQSC-AG----NCINYINLVIAETYL
FGCAE-YDQA-N-C----GRTG-ISTICNFGGTFS-----FTQPYVAGD-ACALCA---G
NF-SSCN-DGLCIETVVTT-----TPM---------------------------------
--------VTTTTQGNTD--GP------TNS-----------------------------
------------------------------------------------------------
------------------------------------------------------------
------------------------------------------------------------
------------------------------------------------------------
--------ASTIAIIN---
>Om_KAI6657292.1
-------------M--------------------------YSLDDTEKCEIIDSINKVRR
NVNPSAANMREVHWSDCYADIAKDYLAR-CKD-IDAYNIDRVTKAAAAGCEAS--D-TVG
ETIHNAD----ET---TVDAIDTWASEKDLYDFEQNVC-SD----TCFNYAQLVNAETYA
VGCAV-FNQE-N-C----GRTG-HTTLCNYGTSVVF----TDTPYSAGE-ACSGCA---G
EF-PSCS-EGLCTVAAATT------PT---------------------------------
---------VTETNSYTS--TP----KP--------------------------------
------------------------------------------------------------
------------------------------------------------------------
-------------SDTRAN-----------------------------------------
------------------------------------------------------------
MAMGILLIISLVAVLISSL
>Om_KAI6657295.1
-------------MKLALIIFLLNIFS-IALVCS-------ELNADQQQEIIDKINNVRR
NTVPPAANMREVQWNECYAQIALDFLKK-CGD-VDGHNPDRFTQ----GCEAS---ENLG
ESIYNRP--LDDT---TTDPIGVWAKEGESYNYYERSC-SGP---TCINYLQLINANAYL
VGCAV-YNQE-N-C----GRTG-ETTICNYGEGLGF----TGATYNEGE-PCSECE---G
EF-SYCN-EGLCAQEDEPT------PT---------------------------------
-----GSTSTGSTNEVTD--CP------TNHHHH---------------------NHNHD
HDH-------------NHDH-----------------------KNHDHGKGGGK------
------GKGKGKGKG----------------------EG---------KGEGDDEGISGF
-----LGVYAEDKSDATSN-----------------------------------------
------------------------------------------------------------
SIMILLLVATILSVLLSSL
>Om_KAI6657296.1
-------------MMTILAILLLNIFS-IAYIHSQ------IPPPVGQQQIIDQINSIRR
NVSPQGSDIREVEWSQCLAQVAYDYLRE-CNP-AGSVNENIQAEAIAAGCEMS--NLPVG
QTIFTTL---ESG---SHDPITDWAAQGDDYDFDTDTC-SS----MCNNYKQLVNAATSV
VGCSS-FNEG-N-C----GRTG-VSAICYYANATT-----DGQPYTEGT-PCALCT---G
EF-PTCN-DGLCIAEASTD----TEPTPT-------------------------------
-----GSTSTGSTNEVTD--CP------TNHHHH---------------------NHNHN
HDH-------------NHDH-----------------------KNHDHGKGGGK------
------GKGKGKGKG----------------------EG---------KGEGDDEGISGF
-----LGVYAEDKSDATSEFS-ACNNGLGIAGASTDMPITTATTATTPDITDNRNHHHGH
KHPPKSINHDHKAYDHTYEPHKHGHKHGHKHGIMHGNDKDD-RVRVAAFDAQASS-AASS
SIVTLLLIASILLVLFPSL
>Rf_15201.12
------------------------------------------------QDFIDALNELRS
ETDPSAANMRRVEWNNCLAIVARRYAQT-CPA-LETHNPDRNIQAITAGCVPE--GTTIG
ETIIFRD----TE---IRDPVETLSIGKSTYNYIENSC-SA----LCGDYLQLINAETYA
VGCHR-RDEA-S-C----GREG-YTLICNYANAPIL----TQRPYVEGA-VCSQCP---A
DQ-PSCDSDGLCVQ----------------------------------------------
------------------------------------------------------------
------------------------------------------------------------
------------------------------------------------------------
------------------------------------------------------------
------------------------------------------------------------
-------------------
>Rf_15201.15
------------------------------------------------QDFIDALNELRS
ETDPSAANMRRVEWNNCLAIVARRYAQT-CPA-LETHNPDRNIQAITAGCVPE--GTTIG
ETIIFRD----TE---IRDPVETLSIGKSTYNYIENSC-SA----LCGDYLQLINAETYA
VGCHR-RDEA-S-C----GREG-YTLICNYANAPIL----TQRPYVEGA-VCSQCP---A
DQ-PSCDSDGLCVQ----------------------------------------------
------------------------------------------------------------
------------------------------------------------------------
------------------------------------------------------------
------------------------------------------------------------
------------------------------------------------------------
-------------------
>Rf_15201.18
------------------------------------------------QDFIDALNELRS
ETDPSAANMRRVEWNNCLAIVARRYAQT-CPA-LETHNPDRNIQAITAGCVPE--GTTIG
ETIIFRD----TE---IRDPVETLSIGKSTYNYIENSC-SA----LCGDYLQLINAETYA
VGCHR-RDEA-S-C----GREG-YTLICNYANAPIL----TQRPYVEGA-VCSQCP---A
DQ-PSCDSDGLCVQ----------------------------------------------
------------------------------------------------------------
------------------------------------------------------------
------------------------------------------------------------
------------------------------------------------------------
------------------------------------------------------------
-------------------
>Rf_15201.19
------------------------------------------------QDFIDALNELRS
ETDPSAANMRRVEWNNCLAIVARRYAQT-CPA-LETHNPDRNIQAITAGCVPE--GTTIG
ETIIFRD----TE---IRDPVETLSIGKSTYNYIENSC-SA----LCGDYLQLINAETYA
VGCHR-RDEA-S-C----GREG-YTLICNYANAPIL----TQRPYVEGA-VCSQCP---A
DQ-PSCDSDGLCVQ----------------------------------------------
------------------------------------------------------------
------------------------------------------------------------
------------------------------------------------------------
------------------------------------------------------------
------------------------------------------------------------
-------------------
>Rf_15201.2
------------------------------------------------QDFIDALNELRS
ETDPSAANMRRVEWNNCLAIVARRYAQT-CPA-LETHNPDRNIQAITAGCVPE--GTTIG
ETIIFRD----TE---IRDPVETLSIGKSTYNYIENSC-SA----LCGDYLQLINAETYA
VGCHR-RDEA-S-C----GREG-YTLICNYANAPIL----TQRPYVEGA-VCSQCP---A
DQ-PSCDSDGLCVQ----------------------------------------------
------------------------------------------------------------
------------------------------------------------------------
------------------------------------------------------------
------------------------------------------------------------
------------------------------------------------------------
-------------------
>Rf_15201.6
------------------------------------------------QDFIDALNELRS
ETDPSAANMRRVEWNNCLAIVARRYAQT-CPA-LETHNPDRNIQAITAGCVPE--GTTIG
ETIIFRD----TE---IRDPVETLSIGKSTYNYIENSC-SA----LCGDYLQLINAETYA
VGCHR-RDEA-S-C----GREG-YTLICNYANAPIL----TQRPYVEGA-VCSQCP---A
DQ-PSCDSDGLCVQ----------------------------------------------
------------------------------------------------------------
------------------------------------------------------------
------------------------------------------------------------
------------------------------------------------------------
------------------------------------------------------------
-------------------
>Rf_15201.9
------------------------------------------------QDFIDALNELRS
ETDPSAANMRRVEWNNCLAIVARRYAQT-CPA-LETHNPDRNIQAITAGCVPE--GTTIG
ETIIFRD----TE---IRDPVETLSIGKSTYNYIENSC-SA----LCGDYLQLINAETYA
VGCHR-RDEA-S-C----GREG-YTLICNYANAPIL----TQRPYVEGA-VCSQCP---A
DQ-PSCDSDGLCVQ----------------------------------------------
------------------------------------------------------------
------------------------------------------------------------
------------------------------------------------------------
------------------------------------------------------------
------------------------------------------------------------
-------------------
>Vp_4488.g4.i3
-------------MKLIFVFLFVNAFT------------SVSAITTKEQNFVNAVNKLRS
ETVPKAANMRKVEWSECLAKVARDFGEL-CLP-AGSRNPNRDTQAVTAECVPE--STTVG
ESSISSS----MQ---IVNAVDTLAMGRSYYNYAEHSC-SG----VCGNYLQLINAETYA
VGCYK-RNEE-EVC----GGTG-YTFICNYANAPDI----TGRPYIEGE-SCSQCP---A
DL-PYCDSNGLCVQAEPTQPTQTTQPTQPTQ-----------------------------
--PTQPTESTAHTFPVTK---P------SPGGHN---------------------DHDHN
HNH-------------NHDH----------------------KHNHNRGPHGHK------
------GKNNDLN-----------------------------------------------
-------------NDARSNENGAKNHG-------------------------SHGHHNGH
K------KHDH---NHG-GPHDHAHEHG--------NDNDNGNSMVYRYEALAASDATSI
SVMGFLLLLSTLLILI--L
>Vp_4488.g4.i4
-------------MKLIFVFLFVNAFT------------SVSAITTKEQNFVNAVNKLRS
ETVPKAANMRKVEWSECLAKVARDFGEL-CLP-AGSRNPNRDTQAVTAECVPE--STTVG
ESSISSS----MQ---IVNAVDTLAMGRSYYNYAEHSC-SG----VCGNYLQLINAETYA
VGCYK-RNEE-EVC----GGTG-YTFICNYANAPDI----TGRPYIEGE-SCSQCP---A
DL-PYCDSNGLCVQAEPTQ------PTQPTQ-----------------------------
--PTQPTESTAHTFPVTK---P------SPGGHN---------------------DHDHN
HNH-------------NHDH----------------------KHNHNRGPHGHK------
------GKNNDLN-----------------------------------------------
-------------NDARSN-----------------------------------------
------------------------------------------------------------
-------------------
>Rf_6871
------------------------------------------------------------
---PGSANMREVQWSDCLSSVAANYLRQ-CNA-VGSSNEERNTQAAAAGCESF--DMTLG
ETIFHAP---TVG---SYDPVRMWAMQSRNYNFYENQC-AEAV--TCDDYLQVANAAVSS
VGCAH-IYES-T-CG-GEGRTG-ETYVCYYAPATG-----NGRPYKQGE-SCNDC----G
DL-HGCS-NGLCVE----------------------------------------------
------------------------------------------------------------
------------------------------------------------------------
------------------------------------------------------------
------------------------------------------------------------
------------------------------------------------------------
-------------------
>Vp_1429.i1
-------------MKPITVILLLSMFS-IALVNSR------SPEKAKVMKLMDDINRERR
HVSPGSANMREVMWSDCLSSVAANYLRQ-CNA-VGSSNENRNTQAAAAGCESF--DMTLG
ETIFHAP---MVG---NYDPVSIWAMQSRNYNFYENQC-AEDV--MCDDYLQVANAAVSS
VGCAH-IYES-T-CG-EEGRTG-ETYVCYYTPATE-----NGRPYKQGE-ACSAC----G
DL-QGCK-NGLCVEEEEEV----TKPT---------------------------------
---------------------P------HTHHTHRTRPSWIPTFPHMFTLPPQPSVPEGN
HIDTDNQPKNPQGPKNGHDDE-------------------EEGPKHAHGPAGHH------
------GPKHGHGPDG---------------------H----------HGPKHGHGPDGH
HG----------------------------------------------------------
--------------------PKHGH-----------------------------------
-------------------
>Vp_1429.i2
-------------MKPITVILLLSMFS-IALVNSR------SPEKAKVMKLMDDINRERR
HVSPGSANMREVMWSDCLSSVAANYLRQ-CNA-VGSSNENRNTQAAAAGCESF--DMTLG
ETIFHAP---MVG---NYDPVSIWAMQSRNYNFYENQC-AEDV--MCDDYLQVANAAVSS
VGCAH-IYES-T-CG-EEGRTG-ETYVCYYTPATE-----NGRPYKQGE-ACSAC----G
DL-QGCK-NGLCVEEEEEV----TKPT---------------------------------
---------------------P------HTHHTHRTRPSWIPTFPHMFTLPPQPSVPEGN
YIDTDNQPENPQGPKNGHDDE-------------------EEGPKHAHGPAEHD------
------GPKHGHSPAG---------------------H----------HGPKHAH-----
------------------------------------------------------------
------------------------------------------------------------
-------------------
>Vp_1429.i3
-------------MKAIIAFLLLSIFS-TAFVSS-------SMTPGAKIRVIDALNRERR
SVSPSSSNMRELKWSECLSLVALKHVRD-CGASFGSNNPDRHSQAIEAGCISS--DMVVG
ETIFNTS---STG---SFNPIEIWSNQRHEYNYDTNTC-SS----QCDDYLQLVNADTSS
VGCAS-FDKS-S-CG-GAGNVG-LSFVCYYTPSGG-----YGKPYAQGV-TCSGCG---G
KW-SGCK-NGLCVEEEEEV----TKPT---------------------------------
---------------------P------HTHHTHRTRPSWIPTFPHMFTLPPQPSVPEGN
HIDTDNQPKNPQGPKNGHDDE-------------------EEGPKHAHGPAGHH------
------GPKHGHGPDG---------------------H----------HGPKHGHGPDGH
HG----------------------------------------------------------
--------------------PKHGH-----------------------------------
-------------------
>Sn_17200.1
------------------------------------------MTPEAKRHIVDAMNGVRR
GVSPSSSNMREVKWNDCLARVVLSSIQD-CGASFGTSNKDRHSKAKESGCVST--DMVIG
ETIFTTT---STG---EFNPIDIWSSEE------------------GDDYLQLVNAETSS
VGCAS-FNQR-S-CA-DAGKTG-VTFVCYYAPAIT-----SESPYKQGE-ACSGCS---G
TW-SGCK-NGLCVEEKVT------------------------------------------
------------------------------------------------------------
------------------------------------------------------------
------------------------------------------------------------
------------------------------------------------------------
------------------------------------------------------------
-------------------
>Sn_11745.1
-------------------------------------------------RFVDQINQARR
DVVPGGANMLEVKWSNCLASIASNYLHQ-CNA-VGSYNSNRQAEAASAGCESF--NRTLG
ETIYHSS---VVG---HADPVSIWVQQGRNYDYYENVC-TQG---NCDDYLEVVNADTLS
VGCAH-IYES-T-CG-EAGRTG-ESFACYYSPAAN-----GERPYTLGL-GCSDC----G
NL-KGCK-NGLCVK----------------------------------------------
------------------------------------------------------------
------------------------------------------------------------
------------------------------------------------------------
------------------------------------------------------------
------------------------------------------------------------
-------------------
>Vp_16260.g2.i2
-------------MKLLISIILLNIVN-IGLVHS-------SVSQCDQQIILDIINGVRR
TATPIGSNMREVRWSDCLAQVVLDYQMT-CPG-LS-FNADRNDQAIANECEVT--G-NVG
ENIFIAS--SITT---YAEFILAWASKASNYDYDQNTC-SS----NCGSYAQLVAAEVAY
VGCSI-YDQA-I-C----GGSG-FLVICDFSDSTQI----GQLPYISGE-ACSGC-----
------------------------------------------------------------
------------------------------------------------------------
------------------------------------------------------------
------------------------------------------------------------
------------------------------------------------------------
------------------------------------------------------------
-------------------
>Vp_23375
-------------MKLIFTLFLLTIWS-FTSVRS-------ALTAVDKENLIDAINEARI
NVYPTGSNMREVKWHQCLADIALAYQQS-CNA---GANPNRQTEALAAGCNAS--SVAVG
ETFYFAD--PFTN---ITSAVGSWSLEGDYYNYTDGSC-MS----SCGNYIQLVWAESSY
VGCSL-YDQA-V-C----GSSG-KIITCYFATGANL----IETPYTAGA-ACSGCV---G
SW-SGCE-NDLCIKSSAAA----T------------------------------------
------------------------------------------------------------
------------------------------------------------------------
------------------------------------------------------------
------------------------------------------------------------
-----------------------------------------------------------I
KMMMFLLIASLLTILLASV
>Av_260
-------------------------------------------------KLLNRHNELRA
AVRPKASNMLALQWNDCLASVASDYLDS-CPG-TR-HNPHRTEQAIAKGCIDS-TDASLA
ENIYLGY----GN---VEEAVDAWYDENVYFHYEQNSC-ENEE--TCSHYLNIVSGAIVE
VGCAI-KDQT-E-C---FEENG-FMVLCNYKYHPTVPFFPGQRPFKNGV-PCSDCP---N
GY-NYCV-DNL*AKESTVY-----------------------------------------
--------------------LP-------------L------------------PIYSSS
YDR-------------NDNH----------------------------------------
------------------------------------------------------------
------------------------------------------------------------
------------------------------------------------------------
-------------------
>Vp_5528.i16
-------------MRGSFAIFLLNIFA-IIQ----------VYSILNPDEIINRINEVRR
TAAPTGSDLRKVQWDNCLAKIASDYIET-CPS--DTKNPNLQQQAEDAGCVEP--GTSVG
ESTFYSE--SIEGNFNSVEAINSWARLSQIYFYENNLC-AG----VCDDYKQLVQADMYR
VGCAE-IDES-N-C----GGGG-NRVICNFGTASD-----DARPYTAGAESCVDCI---G
EWGDACE-DGLCVRSQQPT----TTTG---------------------------------
-------RETVTSRPTMS---PTTTSHNHDHHH------------------------HDS
HSH------------GSHDHKDRDD---------------SRDDSHDHS-HDHI------
------DRDDSRDDS----------------------HD---------HSHDHRD-----
------------------------------------------------------------
------------------------------------------------------------
-------------------
>Vp_5528.i18
-------------MRGSFAIFLLNIFA-IIQ----------VYSILNPDEIINRINEVRR
TAAPTGSDLRKVQWDNCLAKIASDYIET-CPS--DTKNPNLQQQAEDAGCVEP--GTSVG
ESTFYSE--SIEGNFNSVEAINSWARLSQIYFYENNLC-AG----VCDDYKQLVQADMYR
VGCAE-IDES-N-C----GGGG-NRVICNFGTASD-----DARPYTAGAESCVDCI---G
EWGDACE-DGLCVRSQQPT----TTTG---------------------------------
-------RETVTSRPTMS---PTTTSHNHDHHH------------------------HDS
HSH------------GSHDHKDRDD---------------SRDDSHDHS-HDHI------
------DRDDSRDDS----------------------D----------------------
------------------------------------------------------------
------------------------------------------------------------
-------------------
>Vp_5528.i2
-------------MRGSFAIFLLNIFA-IIQ----------VYSILNPDEIINRINEVRR
TAAPTGSDLRKVQWDNCLAKIASDYIET-CPS--DTKNPNLQQQAEDAGCVEP--GTSVG
ESTFYSE--SIEGNFNSVEAINSWARLSQIYFYENNLC-AG----VCDDYKQLVQADMYR
VGCAE-IDES-N-C----GGGG-NRVICNFGTASD-----DARPYTAGAESCVDCI---G
EWGDACE-DGLCVRSQQPT----TTTG---------------------------------
-------RETVTSRPTMS---PTTTSHNHDHHH------------------------HDS
HSH------------GSHDHKDRDD---------------SRDDSHDHS-HDHR------
------DRDDSRDDS----------------------HD---------HSHDHRD-----
------------------------------------------------------------
------------------------------------------------------------
-------------------
>Vp_5528.i24
-------------MRGSFAIFLLNIFA-IIQ----------VYSILNPDEIINRINEVRR
TAAPTGSDLRKVQWDNCLAKIASDYIET-CPS--DTKNPNLQQQAEDAGCVEP--GTSVG
ESTFYSE--SIEGNFNSVEAINSWARLSQIYFYENNLC-AG----VCDDYKQLVQADMYR
VGCAE-IDES-N-C----GGGG-NRVICNFGTASD-----DARPYTAGAESCVDCI---G
EWGDACE-DGLCVRSQQPT----TTTG---------------------------------
-------RETVTSRPTMS---PTTTSHNHDHHH------------------------HDS
HSH------------GSHDHKDRDD---------------SRDDSHDHS-HDHR------
------DKDDSRDHS----------------------HDHRGRDGSRDHSHDHKDR----
-------------DDSRDD-----------------------------------------
-------------------SHDHSHDHRD-------------------------------
-------------------
>Vp_5528.i30
-------------MRGSFAIFLLNIFA-IIQ----------VYSILNPDEIINRINEVRR
TAAPTGSDLRKVQWDNCLAKIASDYIET-CPS--DTKNPNLQQQAEDAGCVEP--GTSVG
ESTFYSE--SIEGNFNSVEAINSWARLSQIYFYENNLC-AG----VCDDYKQLVQADMYR
VGCAE-IDES-N-C----GGGG-NRVICNFGTASD-----DARPYTAGAESCVDCI---G
EWGDACE-DGLCVRSQQPT----TTTG---------------------------------
-------RETVTSRPTMS---PTTTSHNHDHHH------------------------HDS
HSH------------GSHDHKDRDD---------------SRDDSHDHS-HDHI------
------DKDDSRDHS----------------------HDHRGRDGSRDHSHDHKDR----
-------------DDSRDD-----------------------------------------
------------------------------------------------------------
-------------------
>Vp_5528.i7
-------------MRGSFAIFLLNIFA-IIQ----------VYSILNPDEIINRINEVRR
TAAPTGSDLRKVQWDNCLAKIASDYIET-CPS--DTKNPNLQQQAEDAGCVEP--GTSVG
ESTFYSE--SIEGNFNSVEAINSWARLSQIYFYENNLC-AG----VCDDYKQLVQADMYR
VGCAE-IDES-N-C----GGGG-NRVICNFGTASD-----DARPYTAGAESCVDCI---G
EWGDACE-DGLCVRSQQPT----TTTG---------------------------------
-------RETVTSRPTMS---PTTTSHNHDHHH------------------------HDS
HSH------------GSHDHKDRDD---------------SRDDSHDHS-HDHMMIHEMV
HTIMITDRDDSRDDS----------------------HD---------HSHDHRD-----
------------------------------------------------------------
------------------------------------------------------------
-------------------
>Vp_5528.i27
-------------MRGSFAIFLLNIFA-IIQ----------VYSILNPDEIINRINEVRR
TAAPTGSDLRKVQWDNCLAKIASDYIET-CPS--DTKNPNLQQQAEDAGCVEP--GTSVG
ESTFYSE--SIEGNFNSVEAINSWARLSQIYFYENNLC-AG----VCDDYKQLVQADMYR
VGCAE-IDES-N-C----GGGG-NRVICNFGTASD-----DARPYTAGAESCVDCI---G
EWGDACE-DGLCVRSQQPT----STTGAVAS-----------------------------
-----TTRETAASRPTMS---PTTTSHNHDHHHH----------------------GHDS
HSH------------GSHDHKDRDD---------------SRDDSHDHS-HDHR------
------DRDDSRDDS----------------------HD---------HSHDHRD-----
------------------------------------------------------------
------------------------------------------------------------
-------------------
>Vp_5528.i25
-------------MRGSFAIFLLNIFA-IIQ----------VYSILNPDEIINRINEVRR
TAAPTGSDLRKVQWDNCLAKIASDYIET-CPS--DTKNPNLQQQAEDAGCVEP--GTSVG
ESTFYSE--SIEGNFNSVEAINSWARLSQIYFYENNLC-AG----VCDDYKQLVQADMYR
VGCAE-IDES-N-C----GGGG-NRVICNFGTASD-----DARPYTAGAESCVDCI---G
EWGDACE-DGLCVRSQQPT----TTTG---------------------------------
-------RETVTSRPTMS---PTTTSHNHDHHH------------------------HDS
HSH------------GSHDHKDRDD---------------SRDDSMIHE-MVHT------
--IMITDRDDSRDDSTEMIHKIIHMNIHTNIHTNIHIHD---------HSHDHRD-----
------------------------------------------------------------
------------------------------------------------------------
-------------------
>Rf_774419
------------------------------------------------------------
--------------------LAADFLLQ-CNP-SGSSNTMRSIQAMGARCESS----QIG
ETTFNMT---HFA---MYDPIPVWASQKQYYA--SNQCDEY----DCSDYLQL-------
------------------------------------------------------------
------------------------------------------------------------
------------------------------------------------------------
------------------------------------------------------------
------------------------------------------------------------
------------------------------------------------------------
------------------------------------------------------------
-------------------
>Vp_1621.i3
-------------MKGIIAILLLSFFS-IAFAMP-------GLTQQQKRQIVDEINMERR
FISAYAANMREVRWSECLQKLAGNFLLQ-CNP-SGSSNAMRNAQAIGARCESS----RVG
ETIFNVS---HFA---NYNPIAVWAAQKEYYD--NDQCDEY----DCSDYLQLVDSGSFA
VGCEI-MDES-MKC----GRPG-MTAVCYYALDGT--------TSTAGI-PCSKCE---G
EW-KQCN-NGLCSHRRTNG------QGGNSR-----------------------------
-----SNQSNGNQGNHGNHELP---RPHGNHGNHEL------------------PTPHGN
HG--------------NHEL----------------------PTPHGHQ---HR------
------FHPQNDENK----------------------HH---------------------
------------------------------------------------------------
------------------------------------------------------------
-------------------
>Vp_1621.i5
-------------MKGIIAILLLSFFS-IAFAMP-------GLTQQQKRQIVDEINMERR
FISAYAANMREVRWSECLQKLAGNFLLQ-CNP-SGSSNAMRNAQAIGARCESS----RVG
ETIFNVS---HFA---NYNPIAVWAAQKEYYD--NDQCDEY----DCSDYLQLVDSGSFA
VGCEI-MDES-MKC----GRPG-MTAVCYYALDGT--------TSTAGI-PCSKCE---G
EW-KHCS-NGLCSQGKTNG------YEGSSY-----------------------------
-----SHQSNGNHGNHGSHVLP---QVNGNNGNHEL------------------PKPHGN
HG--------------NHEL----------------------PTPHGHQ---HR------
------FHPQNDEHR----------------------HH---------------------
------------------------------------------------------------
------------------------------------------------------------
-------------------
>Vp_1621.i8
-------------MKGIIAILLLSFFS-IAFAMP-------GLTQQQKRQIVHEINMERR
FVLPYTANMREIRWSECLQKLAGDFLLQ-CNP-SGSSNTMRNVQAIGARCEST----QIG
ETIFNAS---RFA---NYNAIAVWAAQKEYYY--SDQCDEY----DCSDYLQLVDSGSFA
VGCEM-IAES-MKC----GRPG-MTAVCYFALDGT--------TSKAGI-PCSKCE---G
EW-KHCS-NGLCSQGKTNG------YEGSSY-----------------------------
-----SHQSNGNHGNHGSHVLP---QVNGNNGNHEL------------------PKPHGN
HG--------------NHEL----------------------PTPHGHQ---HR------
------FHPQNDEHR----------------------HH---------------------
------------------------------------------------------------
------------------------------------------------------------
-------------------
>Sn_21222
-------------MKGYIAFLLFAIFS-IALAMP-------SISKDEQRRIVGEINMERR
HTFPYAANMREVRWSNCLQQLAAQFLLQ-CNA-PGSSNTMLNVQAKSKRCEAT----EIG
ETIFNVS---SFG---YYNPIAVWASQKHYYD--TNQCDTN----DCSDYLQLINADTYA
VGCEM-LDER-L-C----NRPG-LSYVCYYALPAKS----DTKSFLSGI-PCSACD---D
EY-QFCN-DGLCSKKMNVG------P----------------------------------
-------------GRH-----------EDNPHTH---------------------RPHGN
HG--------------NHNI----------------------PEPHDHQ---HQ------
------GLP---------------------------------------------------
------------------------------------------------------------
------------------------------------------------------------
-------------------
>Sn_17074
--------------------------------MP-------GLSKDQKTGIISQINNIRR
SPMFYAGNMREVRWSNCLQDLAAQYLLQ-CNA-PGSSNKLRNIQARAKHCETT----DIG
ETVFNVS---TFV---NYNPISIWASQQEIYY--NDECHIH----DCSALKQLINAKTYA
VGCEM-LDGI-M-C----ERPG-WTFVCYFARTPEP----GLSPFIQGP-PCSSCD---E
EY-TSCN-YGLCSKGMKVS------P----------------------------------
-------------SEN-----------EDNSHSH---------------------QPNGN
HD--------------DHDV----------------------PKPHDHH-----------
------------------------------------------------------------
------------------------------------------------------------
------------------------------------------------------------
-------------------
>Vp_4488.g1.i1
-------------MNSIFIYLLL-LFS-IYSVHSE------LYDDATEQLILDTMNSVRR
DVNPQASNMRQLNFSDCLAGVADKYLES-CPG-KDDRNPNLQQQAETAGCVPP--GVTVG
SATYNEG---------EYNPILVWAAE--DYDYETNSCGEG----TCDNFLQLTNAESSL
TGCAV-IDKE-D-C----EDGEYSTFLCYFANAAGD----GDRPYSEGE-PCSRCE---G
EW-SGCY-NSLCIEMAPPT----ESPTQ--------------------------------
--------PQVTTPQVNT---PCDHNHNHNHHNH---------------------GHGHN
HGH-------------NHDNKNPDDHKDDTSKTPQSDVSSETPKPHDHG-HGHK------
------SHDHNHGSK----------------------HD---------HAHNHHNGNGDM
NGKMSVGQFVGSSSSASIN-----------------------------------------
------------------------------------------------------------
KIAVLLLIASLFAFIFSSL
>Vp_4488.g1.i2
-------------M----------------------------------------------
-------KMKRNSYLIRLAGVADEYVMG-CPG-KGDRNAGLQEQAEAAGCVPP--GATVG
SAIYNQI---------GQNPVLLWAGE--DYDYDTNSCGEG----TCENYRQLMNAESHM
TGCAVNTYRE-E-C----EEGGFSTFHCYFINATSD----GDRPYLEGE-PCSECE---T
---SDCN-EGLCGDTVPNV----TTEPQVTTAQVTTPKVT--------------------
--TPKVTTPKVTTPQVNT---PCDHNHNHNHHNH---------------------GHGHN
HGH-------------NHDNKNPDDHKDDTSKTPQSDVSSETPKPHDHG-HGHK------
------SHDHNHGSK----------------------HD---------HAHNHHNGNGDM
NGKMSVGQFVGSSSSASIN-----------------------------------------
------------------------------------------------------------
KIAVLLLIASLFAFIFSSL
>Vp_4488.g1.i3
-------------MKSIFVYLFFSIFS-IDLVCSR------VYDENEKKNLLDSMNNERR
NVDPQGSNMRELSYSDCLAGVADEYVMG-CPG-KGDRNAGLQEQAEAAGCVPP--GATVG
SAIYNQI---------GQNPVLLWAGE--DYDYDTNSCGEG----TCENYRQLMNAESHM
TGCAVNTYRE-E-C----EEGGFSTFHCYFINATSD----GDRPYLEGE-PCSECE---T
---SDCN-EGLCGDTVPNV----TTEPQVTTAQVTTPKVT--------------------
-----------------T---PCDHNHNHNHHNH---------------------GHGHN
HGH-------------NHDNKNPDDHKDDTSKTPQSDVSSETPKPHDHG-HGHK------
------SHDHNHGSK----------------------HD---------HAHNHHNGNGDM
NGKMSVGQFVGSSSSASIN-----------------------------------------
------------------------------------------------------------
KIAVLLLIASLFAFIFSSL
>Vp_4488.g1.i5
-------------MKSIFVYLFFSIFS-IDLVCSR------VYDENEKKNLLDSMNNERR
NVDPQGSNMRELSYSDCLAGVADEYVMG-CPG-KGDRNAGLQEQAEAAGCVPP--GATVG
SAIYNQI---------GQNPVLLWAGE--DYDYDTNSCGEG----TCENYRQLMNAESHM
TGCAVNTYRE-E-C----EEGGFSTFHCYFINATSD----GDRPYLEGE-PCSECE---T
---SDCN-EGLCGDTVPNV----TTEPQVTTAQVTTPKVT--------------------
--TPKVTTPKVTTPQVNT---PCDHNHNHNHHNH---------------------GHGHN
HGH-------------NHDNKNPDDHKDDTSKTPQSDVSSETPKPHDHG-HGHK------
------SHDHNHGSK----------------------HD---------HAHNHHNGNGDM
NGKMSVGQFVGSSSSASIN-----------------------------------------
------------------------------------------------------------
KIAVLLLIASLFAFIFSSL
>Vp_4488.g3.i1
KEKGTKKQRKKGIMKLMSIFLLATLFT-IAVVHC-------EYTEEQIQVLLDEFNAERS
SVSPTAANMRELRWCGCLAEIADNYLQS-CPD-IGEKNSNLMADAREAGCSAV--DVGIG
EAIFEIP---SDG---DSDPIGTLKAKCTSCMDDDGDC-DV----ECGRYHQIINAETYS
VGCAK-ISRS-ELC----GGVG-RTFLCYFSVPTN-----TEGPYIEGE-KCSGCA---G
EY-SGCSDEGLCIRMESPT----ESPTR--------------------------------
---------------------P------HNHHNH---------------------GHHNN
HNH-------------DHDH---------STKPP------KSDEQHNHG-HGHK------
------SHDHNHGSK----------------------HD---------HAHNHGNGDGDM
NGKMSVGQFVGSSSSASIN-----------------------------------------
------------------------------------------------------------
KIAVLLLIASLFAFIFSSL
>Om_KAI6657294.1
-----------------------------------------------------MINNARR
TTDPIGANIRAVKWSDCYVKIALEHLQQ-CGD-VDALNSDRQTQAADTGCEAS--D-SVG
ETIYNPP---IGD---TTGPVGFWAREGDFYN-----------------LLKIL------
---AQ-FDQM-N-C----GRTG-ETFLCNYGLANGL--------YIKDA-QCSGCD---D
EF-PCGN-KGLCSQTAVTD------PS---------------------------------
-------TATVTTK--------------SQRHNH--------------------QRGHRV
HDH-------------NH-----------------------GDKKHDHAHDRGRRV----
--RNIGAYKYGRQNT----------------------HN---------------------
------------------------------------------------------------
------------------------------------------------------------
-------------------
>Sn_13332
-------------MPG-------------------------PAPEEVKCFITGQINSLRR
SLIPASSNMQEIVWDNCLAGLAENFMGQ-CRS-ANASNTNRNIQAMRCGY------SKIE
ESIIHRE-MRFDA---FVDPVGIWLYEERDFE-----------------YGQLINAENFA
IGCAY-INRE-F-C----GDFG-MTITCYFAGAAG-----SDLPYEEGM-PCSQCGLHRR
EQ-FGCN-YGLCLSGLPNT-----------------------------------------
----------------------------LNCHYQGI------------------TGGDNS
HSQVGI---------EPHEY--------------------EGPEPHEHA--GPK------
---------------P---------------------HE---------HE----------
------------------------------------------------------------
------------------------------------------------------------
-------------------
