# Supplementary material for: Silica-associated proteins from hexactinellid sponges support an alternative evolutionary scenario for biomineralization in Porifera
Source: Nat Commun. 2024 Jan 7;15:181. doi: 10.1038/s41467-023-44226-7 (PMC10772126; doi:10.1038/s41467-023-44226-7)
Supplement: Supplementary file 13 — Source Data [file 41467_2023_44226_MOESM13_ESM.zip › Source Data Supplementary Figure 3.txt]

>Av_800
------------------------------------------------------------
------------------------------------------------------------
-----------------------------------------------------------L
P-KPDHSLHFYGLPLGDGDGSIVQCPSGDLIIIDLGHESTS---GWSPDMVKTYLQYQLF
QVTTIIVSRGSESHYNLLPIVFDPNSY-FPNLKRIILGGRQQDYT-NSNFTYWVNQHRQI
VEYVNNQEPCISDC--VFDPPVCMN--NNKIRFSLLGANLGSNPEGRSLILSIQTETPNF
RLILPGDFEGSDIERLVVQEWEQTKLPVNCTHYKISSNGFS-PNSNSIPFLSALKPQYAF
STSAYP-SENGAYLTCSTAQSLLLTGSIKKRKYGGNFACGFSET--------GEASQYLN
WVYEIYTTAPYPGSYEIIHLKVPLPSN-----------------
>Av_11621
------------------------------------------------------------
-----------------------------------MNRI-----------ALSL--SLFF
SL--FALT-SFAIPIRTVFD--PQSFYDIPNDWKKFRHNENRETKVPSEVTTEVANFGVL
P-KPDHSLHFYGLPLGDGDGSIVQCPSGDLIIIDLGHESTS---GWSPDMVKTYLQYQLF
QVTTIIVSRGSESHYNLLPIVFDPNSY-FPNLKRIILGGRQQDYT-NSNFTYWVNQHRQI
VEYVNNQEPCISDC--VFDPPVCMN--NNKIRFSLLGANLGSNPEGRSLILSIQTETPNF
RLILPGDFEGSDIERLVVQEWEQTKLPVNCTHYKISSNGFS-PNSNSIPFLSALKPQYAF
STSAYP-SENGAYLTCSTAQSLLLTGSIKKRKYGGNFACGFSET--------GEASQYLN
WVYEIYTTAPYPGSYEIIHLKVPLPSN-----------------
>Ec_18044
------------------------------------------------------------
-----------------------------------MNCA-----------TFSV--FITL
NL--FVYI-AFSNSLSSIAQLDVSELTQVPND------------NLEASVTTEVANFGVL
P-KPDHALHFYGLPLGSGDGSIVQCPGGDLIIMNLGYNSQN---AWSPSMVKTYLQYQLF
QVTTIIVTRGMASHYNLLPYVFDRNAY-FPNLKRVILGGRQQDYS-EKNFTKWVNQHRQI
VEYVNNQEPCISDC--VFDPPACMN--TNKVKFSLLGANLGSNSAGRSLILSMQTSVPNF
KLVMPGDFEGSDIERLVVQEWVQAQTPVNCSHYKISSNGFS-PNSNSIAFLSALKPQYAF
STNNYP-SQEGGYLTCSTAQNLLLTGSIKKRKYGGNFACGFSET--------GEASQYLN
WVYEIYTTAPYPGTYEIIHLKVPLPSN-----------------
>Om_6650851
------------------------------------------------------------
-----------------------------------MKYI-----------TFCL--IIYV
NI--YVSL-ASSNPLIGLSQFNTPDIAQVQED------------SLETSVTTEVANFGVL
P-KPDHSLHFYGLPLGSGDGSIVQCPGGDLIIINLGFMTEN---AWTPSMVKTYLQYQLF
QVTTIIVTRGMESHYNLLPYVFDRKAY-FPNLKRIILGGRQQDYS-QTNFTHWINQHRQI
VEFVNNQEPCISDC--VFDPPVCMN--TNKIKFNLLGANLGSNAAGRSLILSIQTSVPNF
RLVLPGDFEGTDIERLVVQEWQQTQTPVNCTHYKISANGFS-PNSNSIAFLSALKPKYAF
STNNYP-SNEGGYLTCSTTQNILLIGSIKKRKYGGNFACGFSET--------GEASQYLN
WVYEIYTTAPYPENYEIIHLKVSLTTN-----------------
>Vp_10590
------------------------------------------------------------
-----------------------------------MKHL-----------AFSF--MINL
IL--FAVI-VFSNPLTGLYQ-------QVH--------------EVETSVITEVANFGVL
P-KPDHSLHFYGLPLGSGDGSIVQCPGGDLIILNLGFMNEN---AWTPEMVKTYLQYQLF
QVTTIIVSRGMESHYNLLPYVFDRNAY-FPNLKRIILGGRQQDYS-QTNFTYWINQHRQI
VEYVNNQEPCISDC--VFDPPVCMN--TNKVKFNLLGANLGSNAAGRSLILSIQSPAPNF
RLVLPGDFEGTDIERLVVQEWQQTQTPVNCTHYKISSNGFS-SNSNSIAFLSALKPKYAF
STNNYP-SKEGGYLTCSTTQNLLLTGSIKKRKYGGNFACGFSET--------GEPSQYLN
WVYEIYTTSPYPGSYEIIHLKVPVP-------------------
>Av_491
------------------------------------------------------------
------------------------------------------------------------
-----------------------------------------------------------M
P-SPDQYLHIYALPVGDGDATIVQCPGGELIVIDMGTKNSGY--GWNEYQVKTWLGSNVG
LVSTIVVTKGSSDHYNYIPKVFQSDT----TINRIILGGRKEDYQ-NSNFITWVNQRTHV
LQYVNNQQPCITQCNVKTAPPMCRG-YNNTIKFRFLGANLGSDSDGRSLLLQISVAKRGF
KFFMPGDFQGTDIESLVMNEWQWEGDPIQSTHYKISNRGIG-QSANSFEFLQAIKPVYAF
TSNQYP-SAS-SGPDCTTINRLLSLGTIGKRSNSGSYACYNNNA--------NAIMQYTS
WVYDVYTTAPYPKQIEIIQIDVPI--------------------
>Av_13851
------------------------------------------------------------
------------------------------------------------------------
-------------------------------------------MDLEITRPKRVSTLGIM
P-SPDQYLHIYALPVGDGDATIVQCPGGELIVIDMGTKNSGY--GWNEYQVKTWLGSNVG
LVSTIVVTKGSSDHYNYIPKVFQSDT----TINRIILGGRKEDYQ-NSNFITWVNQRTHV
LQYVNNQQPCITQCNVKTAPPMCRG-YNNTIKFRFLGANLGSDSDGRSLLLQISVAKRGF
KFFMPGDFQGTDIESLVMNEWQWEGDPIQSTHYKISNRGIG-QSANSFEFLQAIKPVYAF
TSNQYP-SAS-SGPDCTTINRLLSLGTIGKRSNSGSYACYNNNA--------NAIMQYTS
WVYDVYTTAPYPKQIEIIQIDVPIYS------------------
>Ec_35669
------------------------------------------------------------
-----------------------------------MKNHIF----------FKI--LFVI
S---TFVS-AKEN--DFI------------------------DINLDETRPKYVTNLGIM
P-YPDSYLHIYALPVGDGDATLIQCPGGELIVIDMGTSSTGA--GWSSYQVKTWMGNNVD
LVSTIIVTKGSADHYNYIPSVFQSNM----NINRIILGGKKDDYS-SETFMSWINQRTHV
LEYVNGQEPCITNC--RTAPPMCQG-KNETLKFRFLGANLGSDADGRSLLLQLSARSGAF
KMFFPGDFEGTDIENLVMNEWIWMGESIKSTHYKISNRGDG-KKSNSFDFLKAINPKYAF
TSSKYP-STS-SGPECSTITRLLSLGSIGKRSRSGNYACFNSNA--------NAIMQYTS
WVYNIYSTSPYPNQNEILQIDVPIYS------------------
>Om_6646802
------------------------------------------------------------
-----------------------------------MQNLLQ---------------IILL
L---TTLS-AFGNAIQIV------------------------DINLDDTQPQYVQNLGLM
P-NPDSYLHIYALPVGDGDSTLIQCPGGDLIVIDMGTNSAGS--GWSPYQVKTWLGNNIN
FISTIVVTKASKDHYNYLPTVLKDNM----NMNRIILGGKSSDYT-GNEFVTWVNQRAHV
REYVNNQIPCITNC--KTDPPQCQG-SNGTVKFRFLGANLGSDAAGRSILLQLSVG-NSF
KLFFPGDFQGTDIEDLVMNEWIWMGSSIESTHYKMSNRGTG-QNSNNFEFLKAIRPKYAF
TSSRYP-SKS-YGPECSTINRLLSVGTIGKRSNSGRYACYNSNA--------KATMQYDN
WVYDIYTTSPYPSQIEILQIDVPIY-------------------
>Rf_7250
------------------------------------------------------------
-----------------------------------MSVLLK---------------FVVV
L---HFVF-VYGT--ETI------------------------DVNLDETRPQYVTNLGLM
P-EADSYLHIYALPVGDGDATLIQCPGGDIILIDMGTKSVGS--GWSSYQVKTWIGNNIN
LVSTVVVTKGSADHYNYIPTVIGTET----NLKRILLGGKRDDYT-SEEFGNWANQKSHI
LEYVNNQEPCITNC--RTQPPQCQN-QNGSVKFRFLGANLGSNAAGRSLLLQLSVN-NGF
KLFLPGDFQGTDIENLVMNEWLWMGSSIKSTHYKISNRGDK-DNSNSFEFLTAINPTYAF
SSSRYP-SKS-GGPDCTTIQRILSLGSIKKRSSSGKYACYNTNA--------GAVMQYSN
WVYDIYSTAPYPNQVEILKIDVPVYAFSHL--------------
>Vp_32465
------------------------------------------------------------
-----------------------------------MSNLLK---------------LVAL
L---YFAS-VHGT--ETI------------------------DVDLDKMEPRYVSDFGLM
P-ESDSYLHIYALPVGDGDATLIQCPGGDIILIDMGTNSVGS--GWSPYQVKTWMGNNID
LVSTVVVTKGSADHYNYIPTVIGTET----NLKRILLGGRQDDYT-NDEFVNWANQRSHI
LEYVNNQEPCITNC--GTQPPQCQT-QNGSIKFRFLGANLGSNAAGRSLLLQLSVN-SGF
KLFLPGDFQGTDIENLVLNEWLWMGSSIKSTHYKISNRGDK-ENSNSFDFLKAINPTYAF
TSSKYP-SKS-SGPDCTTIQRILSFGSIKKRSSSGKYACYNSNA--------GAVMQYSN
WVYDVYSTAPNANQVQILQVDVPVY-------------------
>Av_158
------------------------------------------------------------
------------------------------------------------------------
------------------------------------------------------------
P-KPNYDLNIYALPVGNGDCTIVQCPSGELIIIDAGNTGGE---GWMEAMIATFLKPQLG
KISTLIIMHADRDHFSYIPELFTLND--VPNLQRIILGGRKDDYT-SPPFRKWLNQHAEV
VEYINNGEPCIGKC--NNDPPQCNS-GKDGVTFRYLGANLGNSVDGRSIMMQIVAG-PQF
QMLLPGDFLGSDIEELLVNEWERRGQPLRSTHLKMSHHGNS-IRANSKVFLSAVAPSFAF
ASASYP-APPEWYPSCESIKTLLNVGSIELRRVPGRFSCGDEAD--------RKAIQYEN
WPYSIYTLSPNIGDYEMVTINVPL--------------------
>Ec_7726
MLE-----------------------------------------LINSLKLK--------
------------------------FT------NI-MSYALFLLSIMFFLFSSCF--ITQL
IFSRYIYL-PYSLQSSDELALNSSLIPDLTNS----------SQKQEFTLDPVIQALTTI
P-KPNDDLNIFALPVGNGDCTIVQCPSGELIIIDAGNTGGE---GWMEAMIATFLKPQLS
KISTLIIMHADRDHFSYIPELFTLND--VPNLQRIILGGRKDDYT-SPPFRKWLNQHAEV
VEYINNGEPCIGKC--NNDPPQCNS-GKDGVLFRYLGANLGNSVDGRSIMMQINAG-PNF
QMLLPGDFLGSDIEELLVNEWERRGQPLRSTHLKMSHHGNS-IRANSKVFLSAVAPSFAF
ASASYP-GPPEWYPSCESIKTLLNVGSIQLRRIPGRFSCGDEAD--------RKAIQYEN
WPYSIYTLSPNIGDYEMVTINVPMPPRPHNNYSSILH-------
>Om_6650172
------------------------------------------------------------
-----------------------------------MTHTFFLLSTIFFLISVCF--ILQL
FISHYLFI-TTSQPLSNAVDHNSSLSSTM-NA----------SQSQLLTFDPVIQSLTTI
P-KPNEDLNIFALPVGNGDCTIVQCPSGELIIIDAGNTGGE---GWMEAMIATFLKPQLS
KITTLMIMHADRDHFSYIPELFTLND--VPNLERIILGGRKDDYT-SPPFRKWLNMHAEV
VEYINNGEPCIGKC--NNDPPQCNG-GKDGVQFRYLGANLGNSVDGRSIMMQIVAG-PNF
QMLLPGDFLGSDIEELLVNEWERRGQPLRSTHLKMSHHGNS-IRANSKVFLSAVAPAFAF
ASASYP-APPEWYPSCESIKTLLNVGSIQLRRVPGRFSCGDEAD--------RKAIQYEN
WPYSIYTLSPNIGDYEMVTINVPMPPRPHTNDSYILQ-------
>Sn_13413
------------------------------------------------------------
---------------------------------------------------------MQL
VISRYIFV-AISHS-SFSLETDSSLPPIL-NS----------TQPQ-SNFAPVIQSLTTI
P-KPNDDLNIYALPVGNGDCTIVQCPSGELIIIDAGNTGGE---GWMEAMIATFLKPQLS
QITTLVIMHADRDHFSYIPELFTLND--VPNLERIILGGRKDDYT-SPPFRKWLNMHAEV
VEYINNGEPCIGKC--NNDPPQCNN-GKDGVQFRYLGANLGNSVDGRSIMMQIVAG-PKF
QMLLPGDFLGSDIEELLVNEWERRGQPLRSTHLKMSHHGNS-KRANSKVFLSAVAPSFAF
ASASYP-APPEWYPSCDSIKTLLNVGSIQLRRVPGRFSCGDEAD--------RKAIQYEN
WPYSIYTLSPNIGDYEMVTVNVPLPPRPHS--------------
>Rf_113777
------------------------------------------------------------
-----------------------------------MAYTIFLLSILVFLVSVCF--FVQL
VISRFIFV-TISKPYSLSVNAKFLLHSKV-NS----------TRVDLIGLDPVIQSLTTI
P-KPNDDLNIFALPVGNGDCTIVQCPSGELIIIDAGNTGGE---GWMEAMIATFLKPQLS
LITTLIIMHADRDHFSYIPELFTLND--VPNLERIILGGRKDDYT-SPPFRKWLNMHAEV
VEYINNGEPCIGKC--NNDPPQCSN-GKDGVQFRYLGANLGNSVDGRSIMMQIVAG-PNF
QMLLPGDFLGSDIEELLVNEWERRGQPIRSTHLKMSHHGNS-IRANSKVFLSAVAPTFAF
ASASYP-APPEWYPSCESIKTLLNVGSIQLRRVPGRFSCGDEAD--------RKAIQYEN
WPYSIYTLSPNIGDYEMVTVNVPMPPRPHLYDSFS---------
>Av_463
------------------------------------------------------------
------------------------------------------------------------
---------------------------------------------------------ILA
PTAQQSNVIVTVLPLGDGDSTIIQCPDGEVIVLDMGKDSSSG--GWTIAMVQSYLRNIVH
RVSTIMVSHASQPHYNFINTVLDHSL--SKSLQRIILAGYSQDYV-DTDFKFWVNQRSDI
VEYVNYQKPCISDC--FTEPPMCKN-VSGKVQFKYLGANLGNNKYGRSAVLHLKT--AFS
SMLFPGDFEGLDIESLLVDEWSRVGANISATHMKLSRHGSQ-AYSNSDTLINAIQPRIAF
SSNAYP-ASPFFTPSCGVIDRLLRAGSILKRTQSMPYACGDEDN--------GTVKQYQN
WPYEIYTTSPSKYQWQLLTFKLPI--------------------
>Ec_32785
M-----------------------------------------------------------
----------------------------------RMLFT-----------------LICI
VS--LCFQ-VNCAPLVEEVS--------------------RGTFSTQGQDWEIESGLVLA
PTAQQNHVLVTILPLGDGDSTIIQCPDGDVILLDMGKDSSSS-AGWTISMVQSYIRNIVH
KITTVMVTHAAQSHYNFISTVLDHSL--SQNLERIILSGYSEDYT-ESNFKFWVNQRANI
VEYVNNQRPCISDC--TTQPPLCRN-VNGTVKFKYLGSNLGNNRFGRSTILALIT--GFS
SMFFPGDFEGLDIESLLVDEWQRIGENITATHMKLSRQGSK-AYSNSATLIKAVAPRIAF
SSNAYP-STPFFTPSCGVIDRLLSVGSIAKRSHSMSYACGDENI--------GKIKQYQN
WPYEIYTTSPSQYQWQLLTFKLVL--------------------
>Om_6647203
------------------------------------------------------------
-----------------------------------MLST-----------------LCIV
VL--ACLQ-VFSASLVEEIN--------------------RNTFLTQGQDWEIESGLILA
PTTQENNVLITVLPLGDGDSTIIQCPDGDVILIDMGQEASSP--GWTISMVQSYLRNVVH
RITTVLVTHADESHYNFISTVLDHSI--SQNLDRIILSGYSRDYT-DSDFNIWVNQRANI
VEYVNYQMPCITDC--VSQPPLCRN-ANGTIKFKYLGANLGNSRYGRGTVLLLQT--VSQ
SVFFPGDSEGLDIESLMVEDWQRVGKNITATHMKLSRHGSK-AYSNSEILIKAVAPQIAF
SSNAYP-TTPFFTPSCGVIDRLLSVGSITKRSHSMSYACGDEDV--------GKVKQYSN
WPYEIYTTSPSQYQWQLLTFKLNI--------------------
>Vp_40556
------------------------------------------------------------
-----------------------------------MFSS-----------------LFIV
VL-CCCLQ-VFSAPLVEEIN--------------------KNTFLTKGQDWEIESGLILA
PTAQENNVLVTILPLGNGDSTIVQCPDGDIVLIDMGQEDSSP--GWSLSMVQSYLRNVVQ
HVTTVIVTHADESHYNFISTVLEHSI--SSSLDRIILSGYSKDYT-DESFNVWVNQRANI
VEYVNYQKPCITDC--ISQPPVCRN-VNGSVEFKYLGANLGNSRYGRSTVLSVNT--ATH
SVLFPGDFEGLDIESLLVEDWRRVGQNITATHLKLSRHGSK-AYSNSETLISAVSPQIAF
SSNAYP-TSPFFTPSCDVIDRLLSTGTIQKRTHSMSYACGDEDF--------GKVKQYSN
WPYEIYTTSPSQYQWQLLTFKLGT--------------------
>Sn_16313
------------------------------------------------------------
-----------------------------------MFTA-----------------LLIV
VS--FCLQ-VFAAPLVEEVS--------------------RNTFLTQGQDWEIESGLILA
PTAQENNVLVTVLPLGNGDSTIVQCPDGDVILIDMGQEESSP--GWSISMVQSYLRNVVG
RITTVLVTHADASHYNFISRILDHSV--SQNLERIILSGYSTDYS-DDSFNVWVNRRANI
VEYVNYQKPCITDC--ATKPPLCKN-VNGSVEFKYLGSNLGNNRYGRSTSLLMKA--GKE
SVFLPGDFEGLDIESLLVEDWKRVGENLTATHMKLSRHGSK-AYSNSETLIQAVSPRIAF
SSNAYP-ISPFFTPSCGVIDRLLSVGSISKRSHSMAYACGDEDF--------GKVKQYSN
WPYEIYTTSPSQYQWQLLTFKLCV--------------------
>Av_62
------------------------------------------------------------
--------------------------------------------------------LIAL
L---FAKS-IFAAVLPDPDE-------TFHYS------ADPETHVTKVSKWDIESGMVTM
P-TSSGKLQIYSLPLGEGDATIVQCPNGEVIVINMGQSTKVV-EGWNVGMVKAYMRYTAD
KVTTIVVAHPGKAHYNFISDVFTGNS--STGLQRIILAGKQADYT-DTTFLTWLNRRSDI
VEYVNDQKPCITDC--YSQPPVCNN-GNDGVKFQYMGANLGNDKKGRSITTSIQA--KNF
KMLLPGDFEGTDIECLLVNEWTVAGWNTTHTHMKLQRHGDF-NDSNSQKFLTAVGPNVAF
VTNAFP-SNPTYHPSCGVITRLLLARSIQKARDSILFACGDAAT--------QTTKQYNS
WPYQIYTTAPVQGTYNIL--------------------------
>Om_6653548
------------------------------------------------------------
-----------------------------------MAKLRTI--------------FIAV
V---FIKL-ILAASLPNPDE-------IIQYA------KEPETHLTSVSKWDIESGMVTM
P-KSSGQLLVYSLPLGEGDATMVQCPSGEVIVFNMGQSTKVV-EGWNVGMVQAYMRNTVD
QVKTIVITHPGEAHFNFISEVFTGNS--STGLERIILAGKESDYT-DTTFINWLNRRSDI
VEYVNKQKPCITDC--YSKPPLCNN-GLDGVTFKYLGANLGNNKKGRSITISIEA--NNF
KMLLPGDFKGVDIECLLVNEWSVAGWNMTHTHMKLSRHGDF-NDSNSQKFLNAIQPSVAF
VTNAYP-VYPSYHPSCGVITRLLLSGNVQKASDSITFACGEPST--------QSTKQYNS
WPYKIYTTAPKQGTYNIISFNAS------------------PKY
>Vp_40355
------------------------------------------------------------
-----------------------------------MVKLHSA--------------SILL
I---FVKL-IFAAYLPTPDE-------IIHNE------ANPQTHVTSVSRWDIESGMVTM
P-RATGQLQVYSLPLGEGDATIVQCPSGEVIVFNMGQSTKIV-EGWNVGMVQAYMRNTVD
RVTTIVVSHPGKAHYNFISDVFTGNS--STGLQRIILAGKESDYT-ETTFVNWLNRRSDI
VEYVNNQQPCITDC--YSTPPICNN-GLDGVKFKYLGANLGNDRKGRSITTSIEA--NNF
KMLLPGDFEGVDIECLLVNEWAVAGWNMTHTHMKLSRHGDF-NDSNSQKLLDTIQPDIAF
ITNAYP-VAPNYHPSCGVIRRLLLTGSIDKASDSMTFACGEAST--------QTAKQYNS
WPYQIYSTAPKQGTYNIISFYAS------------------PKY
>Av_38
------------------------------------------------------------
-------------------------------------TA-----------------IITL
YL-SLFNI-AYCVQNGRKVQ----------------------------VNLASFNQAQGW
D-KGNKELSIEMLPLGDGDSTVVTCPNGDVVVIDMGNPGKL---GWTELMISSYLKRKIN
NVTTIIISHATPEHFNFIPKVFHLNT--TKSLTRIILAGKSDDYT-DSSIKKWITSHSNI
VEFVNDQKPCISEC--RSAPPICNG--SKNVTFRYLGANLGMTKAGRSIMMQIIA--PHF
QFLLPGDFQGEDIEELIAAEWDRLGQPIKSNHMKLSRHGST-KDCNSDYLLNGTMPEFAY
ASNSYP-GQNLQHPSCSTIDRLLKMRTIKKRSETAPFACFDSEN--------EQVDQYRS
WPYQIYSTAPAKDEHKLISIRV----------------------
>Ec_33816
------------------------------------------------------------
-----------------------------------MQFL-----------------NFAI
CL-IFVTF-VFCYKTDGKAE----------------------------VKQLSFGQLQSW
E-NHGKDLYIQMLPLGDGDSTIVSCPNGDVVVVDMGKPGNL---GWTESMVTSYLRKILN
NVTTIVISHSTPEHFNFLPKVFHLNN--TNALNRVVLAGKSEDYT-DSSIKKWITAHSNI
VEFVNEQRPCISEC--KATPPICNG--TKNVTFRYLGANLGMTKAGRSIMMQITA--PNF
QLLLPGDFQGEDIEELIAAEWDRLGQPIKSNHMKLSRHGST-KDCNSKYLIKGASPEFAY
TSNSYP-GENLQYPSCSTIDRLLQIRTIRKRSETAPFSCFNSEN--------EQVDQYRS
WPYQIYSTAPAKEEYKLISIRVPIPHE-----------------
>Om_6653573
------------------------------------------------------------
-----------------------------------MHTL-----------------RFGI
LL--LTVF-RLTYGIERTVE----------------------------VRQTSYDLSKTL
D-NHEKDLQIEMIPLGDGDSTIINCPNGDVIVVDMGKPGKL---GWSESMVASYLRKKFN
NVTTIVISHPTPEHFNFLPKVFHLNN--TKSLTRIVLAGKTDDYT-DSDIKRWITAHSNI
VEFVNEQKPCISEC--RATPPICNG--SKNVTFRYIGANLGMTKAGRSIMMQITA--PNF
QLLLPGDFQGEDIEELIAAEWDRLGQPIKSSHMKLSRHGSN-KDCNSKYLIKGASPEFAY
TSNSYP-GENLQYPSCATIDRLLQIRTIRKRSETAPFACFDSEN--------EQVDQYRS
WPYQIYSTAPAKDDYKLISIRVPVPH------------------
>Vp_40335
M-----------------------------------------------------------
-----------------------------------MFTL-----------------KFSI
II--LTVS-VLSQALERKVE----------------------------VTQSSYESSHNW
--GQGKDLYIEILPLGDGDSTIINCPNGDVIVVDMGKPGRL---GWTESMVTSYLKKLLN
NVTTIMISHATPEHFNFLPKVFHLNN--TKALNRIILAGKSEDYT-DTSIKKWLTAHSNI
VEFVNDKKPCISEC--RATPPLCNG--SKNVTFRYVGANLGMTKAGRSIMMQVTA--PNF
QLLLPGDFQGEDIEELIAAEWDRLGQPIKSNHMKLSRHGSA-KDCNSRYLIEATKPEFAY
TSNSYP-GQNLQYPGCATIDRLLQLRTIKKRSETAPFACFNSEN--------EQVDQYRS
WPYQIYSTAPAKDEYKLISIRVPVPH------------------
>Av_465
------------------------------------------------------------
-----------------------------------MMNK-----------------IIAL
LLAVNILS-CMALPLD----------------------------PGHIRNVQWDEAMLGF
P-APDGNLHIYAIPVGDGDATIIQCPGGDIIVHDMGRSSKSS-TGWTERMVRSYLLSQIH
MVKAVIVSRPTPDHYNYISNVLIPSNGVGPNLQQIIVAGTKSDYN-DERFQGFLNNNSHI
VDYLNNGNPCISDC--PQTAPQCNQYGNYQVKLRYLGANLGGDIYSKSITTQIVT--KNF
KLLLPGDFSGKDIEYLIMQEWNVFGYSLESTHYKISNRGAV-EKSNSAEWLAEIKPQYAF
TSNSYPSSNNMYSPSCSIYGSLLQVGSLDKRSSSGVYACAVGNS----------TMQYKN
FVYELYTTAPTSSTTELLKISVNLLSTD-SEVTSEMKAVPNP-F
>Av_34097
------------------------------------------------------------
-----------------------------------MMNK-----------------IIAL
LLAVNILS-CMALPLD----------------------------PGHIRNVQWDEAMLGF
P-APDGNLHIYAIPVGDGDATIIQCPGGDIIVHDMGRSSKSS-TGWTERMVRSYLLSQIH
MVKAVIVSRPTPDHYNYISNVLIPSNGVGPNLQQIIVAGTKSDYN-DERFQGFLNNNSHI
VDYLNNGNPCISDC--PQTAPQCNQYGNYQVKLRYLGANLGGDIYSKSITTQIVT--KNF
KLLLPGDFSGKDIEYLIMQEWNVFGYSLESTHYKISNRGAV-EKSNSAEWLAEIKPQYAF
TSNSYPSSNNMYSPSCSIYGSLLQVGSLDKRSSSGVYACAVGNS----------TMQYKN
FVYELYTTAPTSSTTELLKISVNLLSTD-SEVTSEMKAVPNP-F
>Ec_20423
------------------------------------------------------------
-----------------------------------MKSK-----------------VIAL
LLAVNIIS-CFAGPLS--------------------------------RNIQWDEAMLGF
P-APDGNLHIYAIPVGDGDATIIQCPAGDIIVHDMGRNTKSNKTGWTEDMVRSYLLSQLH
MVKAVIVSNPTEDHYNYVSSVLRTSNGVGPNLEQIVIAGYKSDYN-YESFQGFLNSYSHI
VEMVNNGDPCISDC--PNTPPQCNKYGNYEVSLRYLGANLGNAASSRSITLQVQT--KNF
GLLLPGDFYGTDIEYLIMQEWNARGDTLESTHYKVSNHGSV-TNCNSLEWLQEIKPQYAF
SSNSYPKSNNAFSPSCNIYTRLLQVGSLNKRSASGVYACAASSS----------VVQYKN
FVYDLYTTAPTSSTTELLKITVTLCDNE--EVKSEMKAIPNP-F
>Sn_19256
------------------------------------------------------------
-----------------------------------MQTK-----------------IIAL
LLAVNIIN-SFATPIH--------------------------------RNIQWDEAMLGF
P-APDGNLHIYAIPVGNGDATIIQCPAGDIIVYDLGRETSSSGSGWTPSMVRSYMMSQMH
MVKALVVSNPSVDHYSYVAEVLKTSDGVGPGWEQIVIAGTRSDYS-DSEFLSFLNNNSHI
VEYVNGGNPCISDC--PNTPPQCNSYGKYDVKLRYLAANLGKSTESRSITTQVYT--KNF
EFLISGDFQGTDIESLIIQEWKSLGVTLQSTHYKVANHGEV-DDSNSEEWLNEIKPQYAF
TSNSYPNANNKYSPSCDIYNRLLSVASLNKRSSSGVYACGKSST----------PIQYNN
FVYDLYTTSPTSSTTELLKITVTLCDD---EVKNEMKAIPNP-F
>Om_6660562
------------------------------------------------------------
-----------------------------------MNSK-----------------IIAL
LLVANFIS-SFASPLP--------------------------------QNIQWDEAMLGF
P-QPDGNLHIYAIPVGNGDATFIQCPGGEIIIHDMGQES-GNQSGWTPSMVRSYLLSQIH
KVRAIIISNPTEDHYNYISTVLATNEGVGPELQQIVVAGTKSDYD-NEGIQGFLNSYSHI
VEYVNGGDPCISDC--PNTPPMCDKYGNYQVELKYLAANVGNNKNSKSITLQVIT--KNF
KLLLPGDFKGEDIEKLITQEWNAKGESLASTHYKISNHGQV-GSSNSLSWLQEIQPQYAF
SSNAYP-TKYAINPTCTIYTRLLAVGSLDKRSSSGVYACYNTQDD------YPHVQQYKN
FVYDLFTTAPTSSTTELLKISVSLCDD---DVETEMKAIPNP-F
>Rf_9379
------------------------------------------------------------
-----------------------------------MQRQ-----------------VIAL
LLAVNIIS-SFASPIQ--------------------------------RNIQWDEAMLGF
P-KSDGDLHIYAIPVGNGDATIIQCPAGDIIIYDLGREQSSSGAGWTASMVRRYLDDQIE
NVKALIVSNPTEDHYNYVSEVLNTTGGVGPSLERIVIAGTKYDYR-DESFRSFLNDHSHI
VEYINGGDPCISDC--PNTPPQCNSYGNQDVVLKYLAANLGNSAYSRSITTQVIF--KNF
KLLLPGDFLGYDIEYLIMQEWFAKGYNISSSHYKVSNHGAV-STSNSKAWLTAIEPQYAF
SSNSYP-VSGTESPSCTIYTSLLSVGSLSKRSSPGVYACVQSSV----------VIQYQN
FVYDLYTTSPTSSSTELLKITVSVCENG--EVEHEMKAIPNP-F
>Vp_34830
------------------------------------------------------------
-----------------------------------MQRK-----------------VIAL
LLAVNLIG-SFAGPIQ--------------------------------RNIQWDEAMLGF
P-KSDGNLHIYAIPVGNGDATIIQCPGGDIIISDLGREKQSSGTGWTASMVRRYLDDQLG
NVKALIVSNPTEDHYNYVAEVFNTTSGVGTSLETIVIAGTRSDYR-DEAFQSFLNDHSHI
VENINGGNPCISDC--SNTPPQCNAYGNQEVVLKYLAANLGNSAYSRSITTQVIF--KNF
KLLLPGDFLGNDIEQLIMQEWDALGYDLTSSHYKVSNHGAI-SSSNSQDWLAAIAPEYAF
SSNAYP-ASGMENPSCGIYTSLLKVGSLSKRSTPGVYACIQSNT----------VIQYQN
FVYDLFTTSPTSSSTELLKITVSVCEND--EVKHEMKAIPNP-F
>Hp_13308
------------------------------------------------------------
-----------------------------------MLQK-----------------LIAI
FLIVNAISNTLAIPIK---------------------------HNGYTRNIEFDETMLGF
P-EPNGNLNIFALPVGDGDATFIQCPSGDIIVIDLGRDPNDKGSGWTSSMVRGYLSNILK
SITTIIVSRPTPDHYSYIAQVLDSSV----PLSNIILAGKKSDYS-DDTFLSFINNNSHI
VNYVNSGNPCISDC--PNDAPKCPSYGNQEVVLKYLAANVGTSASSRSISLQVIT--KNF
KLLLPGDFLATDIEKQIIDEWLSTGYDITSTHYKLSNRGSV-QFSNTQRWLNAIQAQYAF
SSNSYP-HKSTYTPDCLLKYRFLPAG-ISKRTSAGPYTCAYRNYDEDGNVESIQLSYSQN
YVYQIYTTSPSSSSTEMIKISVNLCDKDESKITSTMKAIPMP-F
>Av_146
------------------------------------------------------------
------------------------------------------------------------
--------------------------------------------------------LLGL
P-AADGNLHIFALPVGNGDASVIMCPKGDLMILDMGQDSDE---GWQPQQVKSFFSGDLE
RLTTIIISHPTPSHYMILPSLIANMSQ-VPNLQRIILGGQYYDYD-RYEMIRWMNMFQHI
VEFVNGGYPCVSDC--PNDPPQCLG-DDHSVSFKILGANLGEVRKGRSITMHIKTEKPEF
QLFWQGDLRGMDIEDQIVMEWQALGYSLNSTHMKIGNRAAKFNESNSEKLLKAVTPRYAF
SSNPYP-GRWNLKPDCRTYFRLVSLLSVRKRNTPGYFACQNYDT--------FEVDQYEN
WCYEIYTTAPSPNAYSTVQIIVDL--------------------
>Ec_19460
MSSSFCSFRERAICKLC----HSRSLSPR-STIKRQEFWISKQIIRISLKLI--------
-----------RKDHFSYLQPILPY---------KMASHMK---------SLII--FFAL
TT-IQIHT-VCSLPISLPSDKDIRV-------------GVTGNDKSPETLIHSHSNLFGL
P-EADGNLHIYALPVGNGDASVIQCPLGDVIILDMGQMSDV---GWQPSQVKYFLSGHLQ
HITTIVISHPTESHYMILTELITDYSQ-VPQLRRIILAGQYYDYD-RYEMIQWMNKFQPL
IHFVNGGFPCVSDC--YIEPPSCEG-SNHTVSFKILAANLGEYRQGRSITMHIKTEKPNF
QLFWQGDVRGVDIEDQIVKEWSMLGYSLNSTHMKIGNRASKYDESNTETLLNAVTPQFAF
SSNPYP-GRWNLKPDCRTIFRVVGILSVGKRSRSGNFACQNYNT--------FQVDQFEN
WCYNVFTTAPSPSDNSVVAIDVDLSKK-----------------
>Om_6648015
------------------------------------------------------------
-----------------------------------MASQLK---------SAFI--LFTV
II-LHMSV-LSALPVSASSDPSIKV-------------GITGADTAPETLIQSHSNLVSL
P-VSDGNLHIYALPVGNGDASVIQCPQGDIIILDMGQMSDE---GWQPSQVKSFMANNLH
SLTTIIISHPTESHYMILTELITAYSQ-VPALTRVILAGHYYDYD-RYEMIFWMNKFQPI
IEFVNSGFPCVSDC--SIEPPSCKG-SNHTVSFKILAANLGEYRQGRSITMHIKTEKPNF
QLFWQGDVRGLDIEDQIVNEWHAMGYSLNSTHMKIGNRASKYDESNSETLLRAVTPQFAF
SSNPYP-GKWNLKPDCRTIFRLVGIMSIGKRSRSGNYACQNYNT--------LEVEQYEN
WCYNIFTTSPSPSDKSVVAIDVDLIAD-----------------
>Vp_38759
------------------------------------------------------------
-----------------------------------MASHNRP--------AFSI--IIAV
MT-LYMST-VCTLPISLATNNQVGI-------------GITGTEKRPESLIHSHSSLVSL
P-MSDGNLHIYALPVGNGDASIIQCPLGDIVILDMGQMSEV---GWQPSQVKSFMADNLQ
SVTTIVISHPTESHYMILTELITEYSQ-VPALTRVILAGQPIDYD-RYEMTQWIEKFRPL
VEYVNGGYPCVSDC--TIAPPSCKG-NNHTVSFKVLGANLGEYREGRSITMQIITEKPNF
QLFWQGDVRGVDIEDQIVNEWHARGYSLNSTHMKLGNRASRFDESNTETLLKAVSPQFAF
SSTPYP-GKWSLKPDCRTIFRLVGILSIDKRSRSGNFACQNYDS--------QEVVQYEN
WCYNIYTTAPYPNEHSVVAIDVDLCAE-----------------
>Av_866
------------------------------------------------------------
--------------------------------------------------------IFAL
AL--AVPM-S--------------------------------------GVSGGSSELLRI
P-SPDEQLHIYALPVGDGESTVLQCPGGDLVIVDMGSSGR----GWSAERVSSFLEHQMD
RVRSVVVSNTSPEHYNYLAGVLGDRS---SQLELVVLGGREKDYQGDAGFSGWLKTHEKM
VRYVNSGEPCITDC--DITAIACGE-EGTGVQLKLLGANLAQNQSNAGIILQVSS--QEF
RLLLPGDFVGQDMEELILYEWSVLGYSLASSHYKLSRHGAA-NKANGERFLTAVSPAYVF
SSNGYPDSYDSWNPSCEIVWRLLNLQCIHKSKYIGSFACGNSQT--------RSPMQYNN
WPYEIHSTSADQHVGRLLRINVNTTDTKNART------------
>Av_35226
MEKP-----GRSLSALLMNTKHTSAIEESVSALRLDNGRVRSSISSMALKLIVFGNKVSA
FNLSINPSICTYTIHLKQPHAVTSYTGTSYFEQLKMHLSIRSL------ISSCVFIIFAL
AL--AVPM-S--------------------------------------GVSGGSSELLRI
P-SPDEQLHIYALPVGDGESTVLQCPGGDLVIVDMGSSGR----GWSAERVSSFLEHQMD
RVRSVVVSNTSPEHYNYLAGVLGDRS---SQLELVVLGGREKDYQGDAGFSGWLKTHEKM
VRYVNSGEPCITDC--DITAIACGE-EGTGVQLKLLGANLAQNQSNAGIILQVSS--QEF
RLLLPGDFVGQDMEELILYEWSVLGYSLASSHYKLSRHGAA-NKANGERFLTAVSPAYVF
SSNGYPDSYDSWNPSCEIVWRLLNLQCIHKSKYIGSFACGNSQT--------RSPMQYNN
WPYEIHSTSADQHVGRLLRINVNTTDTKNARTPPEVFYSELGSV
>Ec_2600
------------------------------------------------------------
-----------------------------------MHLSLHP--------ISCY--LLVL
LV--HAAV-A--------------------------------------GSTPETEELFRI
P-YSDDNLHIYVLPMGEGESTVIQCPGGDIVIVDMGSMRG----GWTGDRVHTFLQHQLE
NVRTVIVSNTSPEHYNYIAGVIGTAA---LGLEKVIVGGRREFYESDLDFTAWLDTHEKK
VRFLNEGEPCITDC--DVTSIQCGS-PAKGAELNVLGANLAQNHSNSGIILQLVS--QEF
KLLLPGDFAGHDIEELVIYEWNLLGSSLASSHFKLARHGSA-DGTNGESFLLAISPSYAF
ASNAYPDDYDEWDPNCDIVWRLLNLQCIKKSKYISSFACGSANR--------GSPIRYNN
WPYEIHSTAVDQQLGKLIRINVNLTEPLNASTAPQLYYIPLE--
>Om_6659346
------------------------------------------------------------
-----------------------------------MDFT------------WGY--FLIV
L------V-A--------------------------------------SVTSLPNDVFRI
P-YSDDNLHIYALPMGEGESTVIQCPGGDIILVDMGSSGN----GWTKDRVYQFLLHQLE
RVKTVIISNTSPEHYNYIPTVLRTVS----GLQQIVIGGRSEYYEADRDFSSWLEVNNKK
VNFLNSGEPCITDC--DISTISCGD-EAAGVQLNVLGSNLAQNHSNSGVILQLVS--QEF
KLLLPGDFTGHDMEELIIYEWNLVGFSLSSSHFKLSKHGSA-DRANGESFLLAISPNYAF
SSNAYPNNYDGWDPDCDIVWRLLNLQSIRKSKYVDSYSCGDSND--------HKPVRYNN
WPYEIHSTSVDQYLGKLIRINVNTTDPINSKTSPQIFYVSHE--
>Sn_3244
------------------------------------------------------------
-----------------------------------MKLS-----------TYCY--LSCV
LV--FVAS-T--------------------------------------TCVPNTKEMLTL
P-YSDDHLHIYALPMGQGESTIIQCPGGDIILVDLGSTNK----GWSIDRVYSFLQHQLD
KVKTVIVSNTSPEHYNYISDVLGPAP----SLEQVLIGGRQEFYESDREFSAWLEARDKK
VNFINKGEPCITDC--DISSIKCGD-DAMGVELKVLGANLAQNHSNSGIILQLVS--QEF
KLLLPGDFAGHDMEELIIYEWNMLGVSLSSSHLKLSKHGSA-DGANGENFLLAISPYYAF
ASNAYPNKYNEWDPDCDIVWRLLNLQCIQKSKYVGSFACGSANR--------DTPVQYRN
WPYEIHSTSVDQHLGKLIRINVNTTEPLNSRTAPQIFHVPRV--
>Vp_41878
------------------------------------------------------------
-----------------------------------MKFS-----------KWCY--ILCV
IV--SVAS-V--------------------------------------ICVPDKKDLLTL
P-YSDEHLHIYALPMGQGESTIIQCPGGDLILVDMGSTSK----GWSTERVYSFLEHQVD
RIKTVVISNTSPEHYNYVATVLGEAP----DIQRVIIGGRQEFYESDREFSEWLEAHDKK
VSFINKGDPCITDC--DIASINCGQ-SEMGVELKVLGANLAQNHSNSGIILQIIS--QDF
KLLLPGDFAGHDMEELVIYEWNLLGVSLSSSHLKLSKHGSA-DGANGESFLLAISPYYAF
SSNAYPNSYDGWDPDCDIVWRLLNLQCIHKSKYVGSFACGSANR--------ASPVHYRN
WPYEIHSTSVDQHLGKLIRINVNMTDPLNSKTPPQIYYVPNV--
