# Supplementary material for: Silica-associated proteins from hexactinellid sponges support an alternative evolutionary scenario for biomineralization in Porifera
Source: Nat Commun. 2024 Jan 7;15:181. doi: 10.1038/s41467-023-44226-7 (PMC10772126; doi:10.1038/s41467-023-44226-7)
Supplement: Supplementary file 13 — Source Data [file 41467_2023_44226_MOESM13_ESM.zip › Source Data Supplementary Figure 4.txt]

>Ec_20423
MKSK--------------------VIALLLAVNIISCFA---------------------
------------------------------------GPLSRNIQW---------------
--DEAMLGFP---------------------------------APDGNLHIYAIPVGDGD
ATIIQCP--------AGDIIVHDMGRNTKSNKTGW-----------------------TE
DMVRSYLLSQ-------------LHMVKAVIVSNPTEDHYNYVSSVLRTSNG--------
------------------------------VGPNLEQIVIAGYKSDYNYE-----SFQGF
LNSYSHI--VEMVNNGDPCI--SDCPNTPP---------------------QCNKYGNYE
VSLRYLGANLG----NA----------ASSRSITLQVQT---------------KN---F
GLLLPGDFYGTD-IEY----LIMQEWNAR-------------GDTLESTHYKVSNHGS--
---VTNCNS------LEWLQEIKPQYAFSSNSYPK-SNNAFSPSCNIYTRLLQV---GSL
NKRSAS-----GVYACAASSSV---------VQYKNFVYDLYTTAP---T-----SSTT-
-ELLKITVTLCD-------------------NEEVKSEMKAI------------------
--------------------PNPF----------------------
>Kv_32633
ML-----------------VKLALLLVVKLVFQVR-------------------------
------------------------------------------------------------
-------------------------------------------LMSADMSFYAIAVGQGD
SCIIQCPN-------GKDIVVIDMG----ATFPQY-----------------------ID
PSYITYLLKQRFHAAD-------TGMKIHVVISHSHTDHYSFLTRALDSD----------
------------------------------LLKNVQEVVLGGNYTNYGR------TLPGW
LEENVKN--VYTINNQAKCFSNAKCTWTAPHTGSVL----RNGVTAGDHWQLCGR----G
VKFTVLGANIG----TT----------ENGQSIVLKIQY---------------ST---W
SMITSGDFETVTPQKE----LMKMWP----------------AATFKATYYKVAHHGAWT
---DKKPNL------PDLLNLIQPQKVYISQGHPS-LSKFHHPDIQTYLNLIAL---KSI
KNISSSAN---SPFVYWDDDTEK------SVTLDKGLGRAIYETCRQYIP-----GNKTQ
-VCQDIWIKTDG---------------------DIDTTTY--------------------
------MAVPSRYLH-------------------------------
>La_28108
M-------------------KLCCVSLLLLLVCAV-------------------------
------------------------------------------------------------
-------------------------------------------LVRADMSFYAIAVGQGD
SSIIQCPN-------RKDIVIIDMG----ATHPQF-----------------------ID
PSYITYLLKQRFNANA-------SGKNIHILVSHSHVDHYSYIHRAIDAE----------
------------------------------LLPNVRQVILGGNYTNYGT------TLRNW
LESNIDD--VYTINNQKKCFGNANCTLTSSRTGAVAEVKGEDGGLVSDPWQLCTSS---T
VKFTVLGANIG----NT----------ENGQSIVLRMKY---------------NT---W
SMLMSGDFEMVTPQTE----LIAQWP----------------ASALKSNFYKVAHHGAWT
---AKKPNL------PELLDVIQPQKVYISQGYPS-LSKFHHPNSVTVQNLLAV---KSI
VTIDPSTN---APFVYWDSDKEA------PVVNKSGMGRAIYETCRSLNS-----TSKYQ
-LCQDIWIRTDG---------------------HTDETMY--------------------
------MDVPYKYLFKP--A------------------------LP
>Vp_40678
MKNLN--------------MTFAIIALGLLVTSTDFVENKPN------------------
-----------------------------------------------NPAMNIPEDLFY-
LPNTSNTINP---------------------------------MKNTYIQITAYAVGQGD
YTSIICP--------NGDLVIIDMG----STRGTS----------------------FKG
QQINDLLKDY---------FSHNPTSKMRIIVTHPDRDHYNLFQTGLNN-----------
------------------------------LNSKVDYFILSGKYSDYK-------AFKTW
LENSFSANQINVINQGYKCYGNSECKVSPPGKNSPV----------INPQTLCNND--PL
VNWNILGANLG----KS----------KNSQSAVIKLQY---------------YNNRLS
TVLFPGDFETDDAQED----LINHYA--G-------------TRDLEATIYKIAHHGA--
---SRLANN------LEFLKAVQPQTAFVSQAYPT--TTFAHPRCDVIETPTGLLAVGSI
QTVDPNIGL-HSPFACGIASKTP--------HVYAKWNHSIFATCREPLT---CYHTQIK
LYSVAYSVSYIG---------------------PVPVTKM--------------------
-----EDEIPDRTLHGK----------------------------L
>Av_7186
MRLIA-------------------ILMFESLLILVNALNKKQPEEWMDSNKINSEEMRMW
NKSREVLVDNCPVVCEDSSGTKFCCVEDSDCCNKTCCTENKQCCRRFNSAEQLNEGVY--
-GNEADSKNP----------------------Q--------EEIVSEQITVWELAVGQGD
CTYIVCP--------NNDLVILNMG----SSSISP--------------------YVLNQ
TDIRKIFVNH---------LESYPSSKFRIIV-DPDKDHFNYVQEVLTG-----------
------------------------------LESSVDYFILMGLYYQYVG------SFETW
LIRNFLD-RIFTIK-GSPCYGNTDCIIGPFGKDSPV----------ITPN-FCNND---L
VKFTILAANFG----DN---------LNNPNSAVIKMQY---------------GD---I
SILFPGDSSSDDELME----IIVHYDVKK-------------TKELNATIYKMVHYGF--
---ASDGDT------YNFLYRIRPEAAFTNQVWPT-SSNYGFPRCTVVNHLVFL---GIA
NDSRA------YPFVCGNYHQKP--------TIYSQWKNQIYETCRELNSM--CYNIKIQ
LDQNNYEIDYVPL------------------DKPVVKSSDEELN----------------
---------------------------------------------V
>Av_57
------------------------------------------------------------
------------------------------------------------------------
--------------------------------------------------VWALAVGQGD
STCIVCP--------NNDLVIIDMG----SSNSNSS-------------------YVLSR
TGANNILVNY---------HNSNPSSKIRIIITHPDKDHYNYLIGALKG-----------
------------------------------LWSSVEYFILGGDLSQYTDG-----NFNNW
LTTYFPS-RTFSIKGGSSCFGNTDCKIVPFGGSSPV----------ITPN-FCNSN---L
VKFTILAANLG----ST----------KNSKSAVIKMQY---------------GS---T
SMLLPGDFASNVSQNS----IISHYN--N-------------TGALSATIYKMAHHGS--
---ATQANN------FAFLNQIKPKAAFVSQAFPT-SSNYAFPRCTVVGDLIGL---GIL
NDTRA-------------------------------------------------------
------------------------------------------------------------
----------------------------------------------
>Av_58
------------------------------------------------------------
------------------------------------------------------------
--------------------------------------------------VWALAVGQGD
CTYIVCP--------NNDLVIIDMG----SSNTNSS-------------------YVLSI
RDIHNILNDH---------LNSNPSSKFRIIITQSDIDHFNYLMGALKG-----------
------------------------------LESSVEYLILTGELYNYRVG-----DFLKW
VLIKFSD-RVFTINGGWPCFGNTDCKIVPLGGSSPV----------ITPN-FCNSN---L
VKFTILAANRF-----------------TPKTAVIKMQY---------------GD---I
SMLLPGDFVSNDVQNA----IAYHYW--G-------------TEALRATIYKMSGYHT--
---ATQRNN------RNFFNQIKPKAAFASQEFPT-SSNDAFPRCNEVEYLVQL---GIL
NDTRG------YRFACGNY-----------------------------------------
------------------------------------------------------------
----------------------------------------------
>Lc_77214
MMKAMKR----------AQTVLVAVVSLMLLAPVAEIRSA--------------------
----------------------------------SIRTARQ------HHQDRRPSPQL--
--SGMNDTNA---------RGLPADFDPTVDGQRQLFDEAGNPAVVGELLLLALPVGQGD
STVIVCPEH------DGNVVIYDMG----STQAAW-----------------------SA
EQVRAYLETTTLNG-----ERSLMARLTTIVISHAHTDHYNYIPQVFPLSNTAPSRDSHA
----TLPL------KSSQNPKHGVNASQSAFRPENLSVFVSGKLEDYAYY-----DMEEW
LRAAGAQ----TFNNGAECFM-DECYGDNQWTER-----------------ICGES--SA
AGFTVVSANLGIDS-GN----------KNEQSVVLRVDN---------------AN---R
NALLVGDFEGES-QTE----LISRVDLEA-------------PGLLISDVYKISHHGA--
---SRLAND------LIWVQAVQARIAFVSSMYAG-ESQYGHPKCETFYRLLSV---GTL
YTVPS------HTVDCTDESRT---------VVHLELDHAIYSTMPR--S-----AAEA-
-CVVEVALPSDG--SSIQQPSVTCALNTASGVEPPTSRSRAA------------------
------DGAPVR----------------------------------
>Sc_49039
MYVLAG-----------DRVHVEMLVTVLLVVLTLHVWGS--------------------
--------------------------------------EGRLGRLHFSEMEKFSRSQLHR
AGSSANRRNTDWSAGARRFRKLGAGASPAVWKK--------NAAAAGDVMLLGLPVGQGD
ATLIVCPEH------DGNVIVFDMG----STQQAW-----------------------TP
GRVRDYLQTSTLNG-----VRPLMERVSTIIVSHPHTDHYNYIPDVFPQT---PARGRGS
RA------------RGGGGRDHNMPARFNRRRRAAYKAFVAGSIADYKYS-----GMSEW
LTAVGAQ----TFNNGNSCFL-DSCRAGNSWNEK-----------------LCGAS--SP
VSFKVIAANMG-SG-TN----------VNEKSVVLKIIL---------------GT---Q
TALLVGDFEDES-QAE----LVNRVNNEA-------------PGLLVSNIYKVSHHGA--
---SRLANY------PAFLQAISANHAFISSAYAT-VSAYGHPKCETLDRLLAV---GTL
LATPT------HEVDCTDANRN---------LVRRQLQSSIFSTTP---T-----ANQI-
-CVVEFSMPPSG---TISPPRLVCEGFRLSQYRDLLRRSMSPRQRHLAMKAVRKWRNRKR
PPPGVRPGKPFNRLITG-----------------------------
>Lc_38438
MAHLR---------------VLVVVDLVFVLFAMITISHC--------------------
------------------------------------GCEGR------SVAVQTPFPV---
--SSLSNTRD---------------------------------MEEGELHLLALPVGQGD
STVIVCPEW------NGPVVLVDAG----SRQRAW-----------------------EG
RDVQAFLHGSRLNG-----VRSLMDRLTTLFLTHPDADHYNYIREVFPDR---ATKFKPA
EPRFTMP----------NVLEYQSPQNPKMKNMKDLKVFVGRHLEDYGSS-----RGTKW
LEDVGAQ----VLNYGKPCIM-RECYRGTTYTEK-----------------ICGSS--SP
ARFQILAANLDLDR-GTYVYRNRTRLNKNPQSIVLRVSV---------------ND---N
SALLVGDFEGPA-QNT----LIRKVP----------------AALLKSDIYKVSHHGA--
---SRLANS------DRFLQAIQPSVAFISSAYPS--EQYGHPMCRVVDDLRRL---KSL
NTTHAP-----HRVDCTDITKARDSPG--PRIRQLTTRDAIYATSP---T-----PDDL-
-CLLAMSMTASAFPSSQNPPHTQQACWRFQNMRPKKAARGKK---PASSVAMDEEDDRRR
S-----SKMDVYVGDDGDGAAHTWQRKQLQLREL------------
>Sc_70214
MAVLNGPVPVSRARYPYSTQGLKVILALCFVFSSVYSY----------------------
-------------------------------------PASR------ASASNLPPP----
--VVMNNTRR---------------------------------NTRGELLTIALPVGQGD
CTLIVCPEH------NGHVIMIDAG----SSDRVW-----------------------TS
SDVKGYLEEAKLNG-----DQTLMQRLTTIIVTHPDEDHFSYLPRIFPIGERTPSKFSSP
SRQFGFPAHMTNNKRSVNRYHHSERDETWKRSPSSLRVFIGLTRDDYGSSGVKGGKIRQW
LDDVNAM----TFKGGQPCYE-RDCHQGNTWTDS-----------------VCGGK--SS
VRVEILAANLG----ST----------KNEHSVAVRVKY---------------GS---R
SSLLVGDLEGKG-QAQ----LMDRL-----------------SSKLASDVYKISHHGS--
----HIANP------ENWIQAIRPKMAFVSSAYAG--KKLGHPRCTALQPILKA---SSM
QHETKAKG---HTLACGKPCRSNDGARVRIHVGNVHTRAQVYSTVP---S-----NQHA-
-CVIQISWALST--TIVQPPQLFCWTHTRSSKSPRGRTLSLS-------------ADGEC
PAPG--SGMSTR--------ASAWQQGSMRLRAILDMIRQQHIDYD
>Lc_74201
MM---------------SLVRPCQLSLQLTVVILV-------------------------
------------------------------------------------------------
--AGAGAMQN---------------------------------LLPPPLHIYALPVGQGD
CTVIVCPNP--TGNPDGKVIVLDMG----STQHYW-----------------------RP
NDIQKFLNQDNINVKT---KGKLVDRITTIILSHADRDHFNDVNKVFQS-----------
------------------------------KPKSLDNIFVGGNRGEYNFG--------GW
ARKYGT-----EFNKGDECFG-SGCYQGNGYSED-----------------LCGEGV-DG
PKFKVLAANTGGKD-AP----------KNEKSVVLRVEY---------------AG---E
SVLMAGDLEGRA-MQT----LTTKSSSVK-----------D-PLSLASTFYKMAHHGA--
---LTMPME--PKVAKAFIAQVNPRFAFTSSYWPG-AGRYGHPRCQVIDELIKT---TTT
ELTST------HTISCRNGNK----------YVEKTTKHAIWMTMP---T-----EKAA-
-YIVHFIVPGGR----------------GVNSYPLIQVA---------------------
----------------------------------------------
>Lc_57626
MALAM------------AETRSVQTIVALAFLALLHCMAH--------------------
------------------------------------------------------------
--VDGGAMFS---------------------------------VPPRPLLFYALPVGQGD
CTVIVCPKE------GGNVIVVDMG----STHHYW-----------------------KA
RDITNFLNLDEINVKSGE-KEKLVDRIKTIMLTHGDSDHINDLLKVFPA-----------
------------------------------KPKSLKNLFIGGNNSEYR----------DW
VKTDGV-----MFNNGDECVG-KDCSKGNGYDED-----------------LCEEGD-KG
PKFKIVAANTGGTS-AS----------KNEKSVVLRIEY---------------KE---E
SVLMAGDLEGNA-MKT----LTGKAKEN--------------KLKLASTYYKLAHHGA--
---VTSPDT---SITTAFIAQVKPEFAFGSQYWAG--EGHHHPRCLVIRELLK----TAK
DVKKA------HTIDCYDTDKT---------VHTIPMTQAIWTTMPGP-N-----KQKA-
-ELIRFEVPWTP-----------------SNTFPLTHAQN--------------------
------LGMTPYI-------YNAFVGRQERDRER----------EP
>Lc_69197
MAKSL------------SWVGLLLLSVVLCLFLCTGVFGA--------------------
-----------------------------------KKTAAK------KATAKNPAP----
--KKLVDIRAA--------------------G-----------KQKQPMMIYALPVGQGD
CTVIACPTP------GGRVIVVDAG----NSQPAW-----------------------EG
EDIKRFLDVTTVKPTPGAVKSSLFDRVSTVILTHGDTDHVKYVDKLFKD-----------
------------------------------KNKNDFNLYIGGKKGNYSGS--------PL
VQSHGK-----EFNAGRACSL-KECY-GNGYLED-----------------LCGEGE-DG
PKFQVLGANLGHEK------------IRNEHSVVIRVVY---------------AG---E
SVLLPGDLEGKA-MQE----LIGKAATNP-------------HVTLQSTYYKMAHHGA--
---ITRDPPGFTDLAAQFIAQVKPEFAFTSSYWPG-RGPNGHPRCPIIREIEK----GNI
QPAVP------HILSCREEQAKE------TLLVDQQYKRAIWSTMPGP-S-----DLPTD
WQIVAFAVPRSL-------------EHGNNNINPLTTAQR--------------------
------EGVPDYI-------GNAFSPA-------------------
>Aq_019857738
MMKTG------------------------YIILLV-------------------------
------------------------------------------------------------
--VGAAVSIP---------------------------------PPDDQLHIYALPVGQGD
STVVQCP-----KADNGMISIIDMG----SSKSTG---------------------F-SK
DDALRYLSGQE---------------IKLIMLTHSDADHINFIQPLLDTY----------
-------------------------------QKDSVPVYHSCQWSRYR------------
ISSDKA-----VPHRVSKCCGIEGCN---------------------TELVLCPNS---N
AVLQVVGSELSNCG-RK----------RNRDSILAIVKY---------------KG---V
KTLVVGDFEGTKTF-------IRKYLDCVGHAP---------NSELQSDIYRLSHHGAW-
---NRLANR------REFLAAVDAKYVFSSSGL---KSNYKHPRCELYDIYKG----RVA
VEEKY------HQYTWYKKYGG---------AITYYINDAIYVTSVIN-S-----EGSIN
NYIIYFNINNNG---------------------KIQSGITVV------------------
----------------------------------------------
>Ha_18290
MKLAF-------------------LYIISGAFFLV-------------------------
------------------------------------------------------------
------NALP---------------------------------AADNNLNVYALPVGQGD
CTIIQCPKSAGDKASGGKITIIDAG----TSQSTG---------------------F-EK
KDLKEYLENTE--------------DIEYILLTHPDKDHINRINDILNQY----------
--------------------------------QKVVRVYHSCEWKYYEKL----------
VTSRYA-----SPVMIKDCCGWEGCS---------------------QRISICGG----M
AIINIIASGQGGCNDKE----------RNGDSIVSMIQYPINTNPTTQATQATQAT---R
RVLIMGDFEGVKCVES----LVSHMN----------------TDDLKADIFRLAHHGAY-
-NNNKSAND------KELLLKIGASYVFSSSGF---HRGWKHPHCEMYYHHEKK-----L
AKAKT------HPYNCYEESGA---------IMTFSTWRAIYVTTIKV-D-----EDTYD
NYIIHFAIDSGG---------------------KITSEHIQT----------------EW
P-------------------VNFFTYLVQKFLKMLKLI--------
>Aq_019857694
MSFNL----------------LSVYLFIAGLVIHV-------------------------
------------------------------------------------------------
--SLCSPQLP---------------------------------DADDNLNIYALPVGQGD
CTVIQCPKTR-TVKGKGVITIIDAG----TRKNHF-----------------------KK
EAFGHYLKGAT---------------IKYVILTHPHTDHYNLIDSILEGH----------
--------------------------------TETPKVYHSCDWTKYKGV----------
KKPKPN-----KLTRIKNCIGKKKCN---------------------RELKLCDSR---S
VTLTVIASEQGKCG-KH----------PNEDSIVSKITY---------------NG---V
STLISGDLEGNDKM-------INAFLQGA-------------GAEIKADIYRLAHHGAYA
ETGSKQCNR------PDLLRAVGASYYFSSSGL---DDKYRHPRCKLYHEITKN---RTN
LKVKN------HHYTCYEDVKKP-----------YTTNKPIYVTTLEE-------NKKRK
DYVIRFAIKKVG---------------------TIIPS----------------------
--------------------ITPFNGALKGRQEL------------
>Ha_47746
MALTA-------------------LSLLLSLLILA-------------------------
------------------------------------------------------------
--IEGSLVLE---------------------------------EATNDLNILALPVGQGD
ATIIQCP-----TQYGGNLTIVDMG----SSKYSQ---------------------FMTK
NHIPTYLRGHD---------------IEKIFLTHPDRDHANFIDAALHSR----------
--------------------------------ASYPPIFHACTWRKYGHY----------
IKTKSL-----KKTRIPYCCG-SKCP----------------------VYRICNK----Q
VELAILASEHASCLRGG----------KNGDSLVIQVRY---------------SN---T
KTLLMGDYEGKPKM-------INKFLSCA-------------GDLLQSDIYRLSHHGAY-
---NGLANT------QPVLDAISPAYAFSSSGL---HSRYKHPRCKIYYKLRN----STV
PFVDP------HHYTCYDTRKRQ-------WRYFSGVTDAMFVTTVVNAT-----NNRIV
NYIIKFSINSRG---------------------NISHA----------------------
--------------------LQEFNSVSHRG---------------
>Xt_33195
MKIQL-----------------IIVPLLVGIVIRV-------------------------
------------------------------------------------------------
----IGCRLT---------------------------------PADEKLNIMALPVGQGD
ATIIQCP-----AQKGGNLTIVDMG----SSKYKG---------------------FMEK
QDIADYLDGHI---------------IEKVFLSHPDKDHNNFLDAALDNR----------
------------------------------HPQDYPIVYHSCGWTKYRTF----------
IKTTGI-----TTERIPFCCG-RNCT----------------------SFKICDG----N
VTIAVLASEHNKCPKGG----------TNGDSLVLQVQF---------------AD---V
KILLPGDFEGKTTL-------VNNFLQCA-------------GQRVQSHIFRLAHHGAF-
---NGHANT------YKFLKAVRPYYAFSSAGL---HGVYHHPRCEIYEELEDY---LST
VSTTG------HYYTCYARCPSK-----AQWIYHTGITKAIFATTVVDPS-----TNTVI
NYIIKFSIDIDG---------------------EVDHD----------------------
--------------------LQAFNTFTHSK---------------
>Xt_17641
MKPLL-------------------YVLALWAFFFG-------------------------
------------------------------------------------------------
--LATTNHLP---------------------------------KPDSNLNIYAIPVGQGD
CTVIQCP-----HELGGKISIIDIG----STSKIG---------------------F-NR
EEVANYLSGET---------------IENVILTHADKDHINYLGSILKPL----------
------------------------------APSAYPKIYHSCYWKSYRDE----------
IGDHDIV--DIETNPIINCCG-KQCEIKNAHLK--------------LPLKICEE----H
VTLKVLASGLMGCKGKKD-------V-SNGDSIVTQVDY---------------NG---I
KTLISGDFEGDKKF-------IQGFLDCDG--V---------SGSIQSQIYRLAHHGS--
----QNANS------KKYLSAVNPNYVFSSSGF---NQGYKHPGCDVYQHFSDL-----S
DTNVE------HSYTCYDSGSKS--------YRDHKTTKAIYTTSTSTNSWPSIKDRSVT
NHVIKFAIQSNG---------------------KIKSQ----------------------
--------------------IESSHKQLTKD-EL------------
>Em_75055
M-----------------------IGIILCFLLTVLPYSE--------------------
------------------------------------------------------------
--QKAPVLSA---------------------------------KGDGQLHIYALPVGQGD
GTIIQCP--------NGDIAIVDLG----SSTRKHSHIPSLVPPKKKVKLDDDAHYYMKD
DELKDFLGNTN---------------VKYVFITHADTDHYNLFVNIDPK-----------
------------------------------HLQTVIEAYVGCTAKDYST------AMQEW
LKKYKV-----QYN---PTLG--------------------------KVVSICHGSI-PE
VNVKVMAINTDVHNPGC----------SNSNSMALRLEY---------------GT---F
SLFLPGDLENHASFNYDDNGVITSNLKGISGKPGVLKIVSDTKGGIRSTVYRLAHHGA--
---WPNANT------PYFLKAIQPKYVISSSQLPGTDGSYNHPNCDLYDKMIDMTNHGQL
PIMKYSTNPPQKDYFCGEKKDR---------NHENNNIYGIFTTAAI--------DDNI-
-RLINYFIQIDA--DGKKDPQVTPKLWR--------------------------------
----------------------------------------------
>Em_P012009
------------------------------------------------------------
------------------------------------------------------------
---------------------------------------------DGLLHIYALPVGQGD
GTIIQCP--------NGDIAIVDLG----SSTRKHNDIPDVVLPMKRVKGSDNAHYYMTD
DELKDFLGDTN---------------VKYVFITHADTDHYNLFVKIDPK-----------
------------------------------RLQTVIEAYVGCEAEDYK-------EMQEW
LKKYKV-----QYN---PKLG--------------------------NVVSICHGSM-PE
VNVKVMAINTDKYNLGC----------SNSNSMALRLEY---------------GT---F
SLFLPGDLENYDSFNYDDNGVITSDLKGIYGKPGVLKIVSD-TKGIRSTVYRLAHHGA--
---WPNANP------PYFLKAIQPKYVFSSSKLPGTDGSYNHPNCDLYDKMIDMTNHGQL
PIIKYPTNPPQKDYFCGKKKER---------YHENNNEYGIFTTA---------------
------------------------------------------------------------
----------------------------------------------
