# Supplementary material for: Silica-associated proteins from hexactinellid sponges support an alternative evolutionary scenario for biomineralization in Porifera
Source: Nat Commun. 2024 Jan 7;15:181. doi: 10.1038/s41467-023-44226-7 (PMC10772126; doi:10.1038/s41467-023-44226-7)
Supplement: Supplementary file 13 — Source Data [file 41467_2023_44226_MOESM13_ESM.zip › Source Data Supplementary Figure 9.txt]

>Vp_1621.i8
MKGIIAILLLSFFSIAFAMPGLTQQQKRQIVHEINMERRFVLPYTANMREIRWSECLQKL
AGDFLLQCNPSGSSNTMRN-VQAIGARCESTQIGETIFNASR----F--ANYNAIAVWAA
QKEYY--YSDQCDE--YDCSDYLQLVDSGSFAVGCEMIAESMK--CG-----RPGMTAVC
YFALDGTTSK------AGIPCSKCEGEWKHCS-NG-LCSQGKTNGYEGSSYSHQSNGNHG
NHGSHVLPQVNGNNGNHELPKPHGNHGNHELPTPHGHQHRFHPQNDEHRHH
>Av_27
-----------------------QLVKTILVKAHNQLRREVQPPASNMKELEWSKSLQQL
ADSKIQDCRRSSLFLEYDG--------LTYGYTSKFVLDIYRPNLT---TFLTAVQDWFE
SSQYYDMYDNQCTSSPRVCENYIQAAWANSSEIGCAYNFCRDS--TS--DRIEQGVLLVC
LYYTG--MDGDL-PYIPGKKCSICPNEFPQCN-KG-LCSK--------------------
---------------------------------------------------
>Ec_2205
-----------------------QLIKTILVRAHNQLRREVQPSASNMKELEWSQSLQTL
ADYKIQDCQSSSLNLNYND--------VTYGYATQVIYGLNHPNLT---TFLTTVESWFE
SSQYYSLYDNECRSNPRVCENYIQAAWANSSEIGCAYNYCSFA--TD--QTSRNGVLILC
LYYSS--MDGDL-PYIPGEKCSLCPVNEPYCN-HG-LCSR--------------------
---------------------------------------------------
>Em_P014208
LIGLVFVVLAAAITETYGQTGLTAAQKQQFVDAHNALRKSVKPAATNMKTMIWNNELATI
AQNYANKCIWAHNPSRISK---------TFSYVGENIYITTGTVT----NYRSVVQDWYN
EVANYHYSTNTCDSG-KVCGHYTQVVWATSNSLGC-------------------------
------------------------------------------------------------
---------------------------------------------------
>Em_P014276
LIGLVFVVLAAAITETYGQTGLTAAQKQQFVDAHNALRKSVKPAATNMKTMIWNNELATI
AQNYANKCIWAHNPSRISK---------TFSYVGENIYITTGTVT----NYRSVVQDWYN
EVANYHYSTNTCDSG-KVCGHYTQVVWATSNSLGC-------------------------
------------------------------------------------------------
---------------------------------------------------
>Em_P014224
LIGLVFVVLAAAITETYGQTGLTAAQKQQFVDAHNALRKSVKPAATNMKTMIWNNELATI
AQNYANKCIWAHNPSRKSK---------TFSYVGENIYTQTGTVT----NYRSVVQDWYN
EVANYHYSTNTCDSG-KVCGHYTQVVWATSNSLGC-------------------------
------------------------------------------------------------
---------------------------------------------------
>Em_P014255
LIGLVFVVLAAAITETYGQTGLTAAQKQQFVDAHNALRKSVKPAATNMKTMIWNNELATI
AQNYANKCIWAHNPSRISK---------TFSYVGENIYTQTGTVT----NYRSVVQDWYN
EVANYHYSTNTCDSG-KVCGHYTQVVWATSNSLGC-------------------------
------------------------------------------------------------
---------------------------------------------------
>Em_P014269
LIGLVFVVLAAAITETYGQTGLTAAEKQQFVDAHNALRKSVKPAATNMKTMIWNNELATI
AQNYANKCIWAHNPSRISK---------TFSYVGENIYITTGTVT----NYRSVVQDWYN
EVAYYHYSTNTCDSG-KVCGHYTQVVWATSNSLGC-------------------------
------------------------------------------------------------
---------------------------------------------------
>Em_P028245
--------------------------------------------------LEWDSNLATV
AQTYAQQCNFQHNAARSTQYVMAAGANPAATYVGENLFVTSANESLG--LIASAIQAWYD
EKASYNFASGSCT---GVCGHYTQIVWSQTYLVGCGSSYCKTV--AG---FNLAGTIIVC
NYAPGGNIVGQS-PYTPGSPCSTCPLQWSKCYGNS-LCSKNNT-----------------
---------------------------------------------------
>Em_68645
---------------------------------------------ANMLQMEWDSNLATV
AQTYAQQCNFQHNAARSTQYVMAAGANPAATYVGENLFVTSANESLG--LIASAIQAWYD
EKASYNFASGSCT---GVCGHYTQIVWSQTYLVGCGSSYCKTV--AG---FNLAGTIIVC
NYAPGGNIVGQS-PYTPGSPCSTCPLQWSKCYGNS-LCSKNNT-----------------
---------------------------------------------------
>Cn_5970
---------------------LTQEEKDSLLNAHNEARSAVNPSAANMSRMEWDDAIAGN
AQTIASRCNFAHSQNSERT------MGVNFNYVGENIYLTSLRTFSGE-RLADAVTSWVS
EESSYTFSTNQCS---GVCGHYTQVVWANSYTVGCGYQSCSTVSNAG---GITSGTLVVC
QYGPGGNFNNQS-PYVSGASCSQCPAHRPFCR-DG-LCGTQSSGG---------------
---------------------------------------------------
>Lc_93968
---------------------LSVQQKQFLLDGHNEVRRQVSPASGDMQEMKWSSRLAKL
AQEHSNRCVLRHRSFRDRR----------AHNISENMGVSSSPNADD--VIKAFLYWWAD
EKNDYNYAGMTCK---KICHHYTRMVSNTSNMLGCGLARCNTY--FG------GAWMLTC
NYSPPGNYPRR--PYSAGPPCSKCPLKAPYCK-KG-LCS---------------------
---------------------------------------------------
>Sc_57091
---------------------LSARQKDTLLRRHNDLRRQVSPRAANMLEMRWDDRLARV
AQSYSQRCIWAHNSQRTGQFQGV--GGTRTWQIGENLAVNTISNVDS--MIENAMKGFFD
ERADYNFNSRQCKSG-KICGHYTQMVWATSEAVGCGVYRCSRV--SG--WLNRAALYLTC
NYGPSGNFVGQQ-PYTAGRQCTKCPSSAPRCN-NG-LCSR--------------------
---------------------------------------------------
>Sc_P026585
VLALSF-VIVSTVLWREALGQLSARQKDTLLRRHNDLRRQVSPRAANMLEMRWDDRLARV
AQSYSQRCIWAHNSQRTGQFQGV--GGTRTWQIGENLAVNTISNVDS--MIENAMKGFFD
ERADYNFNSRQCKSG-KICGHYTQMVWATSEAVGCGVYRCSRV--SG--WLNRAALYLTC
NYGPSGNFVGQQ-PYTAGRQCTKCPSSAPRCN-NG-LCSR--------------------
---------------------------------------------------
>Sc_P027271
---------------------LTELQIGKLLNAHNVIRSEVSPHAADMLKMSWNDALGAV
AQEHANKCTWHYNDERTMS---ARNLGLQYAYVGENVFISAAELDM---ALQRAMASWVG
EEVNYNRTTNQCKPN-QLCSHYKQIVWSTTQEVGCGVSQCQSV--QGLPTWQHTSTVLVC
NYAIGGLMPANAVPYARGERCSLCPPSAPNCE-NGALCVSG-------------------
---------------------------------------------------
>Sc_76614
---------------------LTSLEKEELVGVHNALRGEVLPQASNMQKMLWDDQLATS
AQEHSSRCVWAPNQLANAE-----AAASFPEGVGENLAFSFNDATTAEVNPVRFIHEWFA
ESAFYNLSSDSCAPK-ETCKHYKQLVWSSSHAIGCGIYTCQLFDFFG--VSLPNATLFSC
LYGAAGNTATLK-PYSEGTPCSECPSRSESCE-AS-LCVLSLTANASATAGSVDLSGP--
-----------GTVGNGSAEAPQGN--------------------------
>Sc_P025175
---------------------LTSLEKEELVGVHNALRGEVLPQASNMQKMLWDDQLATS
AQEHSSRCVWAPNQLANAE-----AAASFPEGVGENLAFSFNDATTAEVNPVRFIHEWFA
ESAFYNLSSDSCAPK-ETCKHYKQLVWSSSHAIGCGIYTCQLFDFFG--VSLPNATLFSC
LYGAAGNTATLK-PYSEGTPCSECPSRSESCE-AS-LCVLSLTANASATAGSVDLSGP--
-----------GTVGNGSAEAPQGN--------------------------
>Sc_P005161
LRKTVCSVLVSFALLQSCDALLTDLEKEQILDVHNALRGEVHPTAANMRKLTYSDSLAEI
AQAHSEACQWAPNTVAAAQ---------FPTGLGENLGFRFGSDMTADIQPTRFVHEWFA
ESAFLNFTSGYCAPK-ETCTHYRQLVSAESDEVGCGVADCKKFQFLG--MALDNATFFVC
HYTPKGVIHRGLQPYEQGTPCSECPASMDLCN-SN-LCSLPPTVSSAVGNVSANVSGN--
---------------------------------------------------
